# Supplementary material for: [3,3′-Dihy­droxy-3,3′-bis­(pyridin-3-yl-κN)-1,1′-(pyridine-2,6-di­yl)dipropan-1-one](nitrato-κ2 O,O′)silver(I)
Source: Acta Crystallogr Sect E Struct Rep Online. 2011 Jun 11;67(Pt 7):m905. doi: 10.1107/S1600536811020472 (PMC3152099; doi:10.1107/S1600536811020472)
Supplement: Supplementary file 1 [file e-67-0m905-sup1.cif]

##############################################################################
#                                                                            #
# This CIF contains the data in a paper accepted for publication in          #
# Acta Crystallographica Section E. It conforms to the requirements of       #
# Notes for Authors for Acta Crystallographica Section E, and has been       #
# peer reviewed under the auspices of the IUCr Commission on Journals.       #
#                                                                            #
# Full details of the Crystallographic Information File format               #
# are given in the paper "The Crystallographic Information File (CIF):       #
# a New Standard Archive File for Crystallography" by S. R. Hall, F. H.      #
# Allen and I. D. Brown [Acta Cryst. (1991), A47, 655-685].                  #
#                                                                            #
# The current version of the core CIF dictionary is obtainable from          #
# ftp://ftp.iucr.org/pub/cif_core.dic.                                       #
#                                                                            #
# Software is freely available for graphical display of the structure(s)     #
# in this CIF. For information consult the CIF software page                 #
# http://www.iucr.org/resources/cif/software.                                #
#                                                                            #
# This file may be used for bona fide research purposes within the           #
# scientific community so long as proper attribution is given to the journal # 
# article from which it was obtained.                                        #
#                                                                            #
##############################################################################
data_global
_audit_creation_method     'SHELXL-97'
_journal_date_recd_electronic     2011-05-25
_journal_date_accepted     2011-05-28
_journal_name_full     'Acta Crystallographica, Section E'
_journal_year     2011
_journal_volume     67
_journal_issue      7
_journal_page_first     m905
_journal_page_last     m905
_journal_paper_category     QM
_journal_coeditor_code     FF2013
_publ_contact_author_name     'Tian-Pa You'
_publ_contact_author_address
;
Department of Chemistry
University of Science and Technology of China
Hefei
Anhui 230026
People's Republic of China
;
_publ_contact_author_email     jianyud@mail.ustc.edu.cn
_publ_contact_author_fax     ?
_publ_contact_author_phone     ?
_publ_section_title
;\
[3,3'-Dihydroxy-3,3'-bis(pyridin-3-yl-\k<i>N</i>)-1,1'-(pyridine-2,6-\
diyl)dipropan-1-one](nitrato-\k^2^<i>O</i>,<i>O</i>')silver(I)
;
loop_
    _publ_author_name
    _publ_author_address
    'Jian-Yu Dong'
;
Department of Chemistry
University of Science and Technology of China
Hefei
Anhui 230026
People's Republic of China
;
    'Tian-Pa You'
;
Department of Chemistry
University of Science and Technology of China
Hefei
Anhui 230026
People's Republic of China
;
data_I
_audit_creation_method     SHELXL97
_chemical_name_systematic
;
[3,3'-Dihydroxy-3,3'-bis(pyridin-3-yl-\k<i>N</i>)-1,1'-(pyridine-2,6-
diyl)dipropan-1-one](nitrato-\k^2^<i>O</i>,<i>O</i>')silver(I)
;
_chemical_name_common     ?
_chemical_formula_moiety     'C21 H15 Ag N4 O7'
_chemical_formula_sum     'C21 H15 Ag N4 O7'
_chemical_formula_iupac     '[Ag (N O3) (C21 H15 N3 O4)]'
_chemical_formula_weight     543.24
_chemical_melting_point     ?
_symmetry_cell_setting     triclinic
_symmetry_space_group_name_H-M     'P -1'
loop_
    _symmetry_equiv_pos_as_xyz
    'x, y, z'
    '-x, -y, -z'
_cell_length_a     6.5972(14)
_cell_length_b     12.572(3)
_cell_length_c     12.731(3)
_cell_angle_alpha     101.256(3)
_cell_angle_beta     101.610(3)
_cell_angle_gamma     96.454(3)
_cell_volume     1001.7(4)
_cell_formula_units_Z     2
_cell_measurement_reflns_used     2396
_cell_measurement_theta_min     2.1
_cell_measurement_theta_max     25
_cell_measurement_temperature     298(2)
_exptl_crystal_description     block
_exptl_crystal_colour     colourless
_exptl_crystal_size_max     0.33
_exptl_crystal_size_mid     0.27
_exptl_crystal_size_min     0.19
_exptl_crystal_density_diffrn     1.801
_exptl_crystal_density_meas     ?
_exptl_crystal_density_method     'not measured'
_exptl_crystal_F_000     544
_exptl_absorpt_coefficient_mu     1.062
_exptl_absorpt_correction_type     multi-scan
_exptl_absorpt_process_details     '(SADABS; Sheldrick, 1996)'
_exptl_absorpt_correction_T_min     0.7208
_exptl_absorpt_correction_T_max     0.8238
_exptl_special_details
;
;
_diffrn_ambient_temperature     298(2)
_diffrn_radiation_type     MoK\a
_diffrn_radiation_wavelength     0.71073
_diffrn_radiation_source     'fine-focus sealed tube'
_diffrn_radiation_monochromator     graphite
_diffrn_measurement_device_type     'Bruker SMART 1K CCD area-detector'
_diffrn_measurement_method     '\f and \w'
_diffrn_detector_area_resol_mean     ?
_diffrn_reflns_number     5286
_diffrn_reflns_av_R_equivalents     0.0208
_diffrn_reflns_av_sigmaI/netI     0.0449
_diffrn_reflns_theta_min     2.09
_diffrn_reflns_theta_max     25.00
_diffrn_reflns_theta_full     25.00
_diffrn_measured_fraction_theta_max     0.987
_diffrn_measured_fraction_theta_full     0.987
_diffrn_reflns_limit_h_min     -7
_diffrn_reflns_limit_h_max     7
_diffrn_reflns_limit_k_min     -14
_diffrn_reflns_limit_k_max     12
_diffrn_reflns_limit_l_min     -15
_diffrn_reflns_limit_l_max     14
_diffrn_standards_number     ?
_diffrn_standards_interval_count     ?
_diffrn_standards_interval_time     ?
_diffrn_standards_decay_%     ?
_refine_special_details
;
Refinement of <i>F</i>^2^ against ALL reflections. The weighted <i>R</i>-factor
<i>wR</i> and goodness of fit <i>S</i> are based on <i>F</i>^2^, conventional
<i>R</i>-factors <i>R</i> are based on <i>F</i>, with <i>F</i> set to zero for
negative <i>F</i>^2^. The threshold expression of <i>F</i>^2^ >
\s(<i>F</i>^2^) is used only for calculating <i>R</i>-factors(gt) <i>etc</i>.
and is not relevant to the choice of reflections for refinement.
<i>R</i>-factors based on <i>F</i>^2^ are statistically about twice as large
as those based on <i>F</i>, and <i>R</i>-factors based on ALL data will be
even larger.
;
_reflns_number_total     3478
_reflns_number_gt     2396
_reflns_threshold_expression     I>2\s(I)
_refine_ls_structure_factor_coef     Fsqd
_refine_ls_matrix_type     full
_refine_ls_R_factor_all     0.0669
_refine_ls_R_factor_gt     0.0413
_refine_ls_wR_factor_gt     0.0902
_refine_ls_wR_factor_ref     0.1034
_refine_ls_goodness_of_fit_ref     1.055
_refine_ls_restrained_S_all     1.055
_refine_ls_number_reflns     3478
_refine_ls_number_parameters     298
_refine_ls_number_restraints     0
_refine_ls_hydrogen_treatment     constr
_refine_ls_weighting_scheme     calc
_refine_ls_weighting_details
       'calc w = 1/[\s^2^(Fo^2^)+(0.0450P)^2^+0.3559P] where P=(Fo^2^+2Fc^2^)/3'
_atom_sites_solution_hydrogens     geom
_atom_sites_solution_primary     direct
_atom_sites_solution_secondary     difmap
_refine_ls_shift/su_max     0.001
_refine_ls_shift/su_mean     0.000
_refine_diff_density_max     0.489
_refine_diff_density_min     -0.407
_refine_ls_extinction_method     none
_refine_ls_extinction_coef     ?
loop_
    _atom_type_symbol
    _atom_type_description
    _atom_type_scat_dispersion_real
    _atom_type_scat_dispersion_imag
    _atom_type_scat_source
    'C' 'C' 0.0033 0.0016
                         'International Tables Vol C Tables 4.2.6.8 and 6.1.1.4'
    'H' 'H' 0.0000 0.0000
                         'International Tables Vol C Tables 4.2.6.8 and 6.1.1.4'
    'N' 'N' 0.0061 0.0033
                         'International Tables Vol C Tables 4.2.6.8 and 6.1.1.4'
    'Ag' 'Ag' -0.8971 1.1015
                         'International Tables Vol C Tables 4.2.6.8 and 6.1.1.4'
    'O' 'O' 0.0106 0.0060
                         'International Tables Vol C Tables 4.2.6.8 and 6.1.1.4'
_computing_data_collection     'SMART (Bruker, 2005)'
_computing_cell_refinement     'SMART (Bruker, 2005)'
_computing_data_reduction     'SHELXTL (Sheldrick, 2008)'
_computing_structure_solution     'SHELXTL (Sheldrick, 2008)'
_computing_structure_refinement     'SHELXTL (Sheldrick, 2008)'
_computing_molecular_graphics     'SHELXTL (Sheldrick, 2008)'
_computing_publication_material     'SHELXTL (Sheldrick, 2008)'
loop_
    _atom_site_type_symbol
    _atom_site_label
    _atom_site_fract_x
    _atom_site_fract_y
    _atom_site_fract_z
    _atom_site_U_iso_or_equiv
    _atom_site_adp_type
    _atom_site_calc_flag
    _atom_site_refinement_flags
    _atom_site_occupancy
    _atom_site_symmetry_multiplicity
    _atom_site_disorder_assembly
    _atom_site_disorder_group
    Ag Ag1 1.13449(6) 0.10254(4) 0.22826(3) 0.0692(2) Uani d . 1 1 . .
    N N1 0.3450(5) 0.3863(3) 0.2614(3) 0.0450(9) Uani d . 1 1 . .
    N N2 0.9937(5) 0.1445(3) 0.0679(3) 0.0488(9) Uani d . 1 1 . .
    N N3 1.0707(5) 0.1360(3) 0.3959(3) 0.0521(10) Uani d . 1 1 . .
    N N4 1.5330(6) 0.0178(3) 0.2232(3) 0.0557(10) Uani d . 1 1 . .
    O O1 0.2448(5) 0.4261(3) -0.0112(2) 0.0634(9) Uani d . 1 1 . .
    O O2 0.4881(5) 0.3291(3) -0.1132(2) 0.0656(10) Uani d . 1 1 . .
    H H2 0.3933 0.3645 -0.1045 0.098 Uiso calc R 1 1 . .
    O O3 0.3401(5) 0.3916(3) 0.5397(3) 0.0602(9) Uani d . 1 1 . .
    O O4 0.6402(5) 0.2954(3) 0.6191(2) 0.0620(9) Uani d . 1 1 . .
    H H4 0.5402 0.3286 0.6193 0.093 Uiso calc R 1 1 . .
    O O5 1.4447(6) -0.0098(3) 0.2916(3) 0.0869(12) Uani d . 1 1 . .
    O O6 1.4707(6) 0.0916(4) 0.1789(4) 0.0944(14) Uani d . 1 1 . .
    O O7 1.6850(5) -0.0217(3) 0.2017(3) 0.0801(11) Uani d . 1 1 . .
    C C1 0.2705(7) 0.4022(4) 0.3526(4) 0.0477(11) Uani d . 1 1 . .
    C C2 0.0891(7) 0.4478(4) 0.3574(4) 0.0577(13) Uani d . 1 1 . .
    H H2A 0.0374 0.4561 0.4208 0.069 Uiso calc R 1 1 . .
    C C3 -0.0116(7) 0.4803(4) 0.2665(4) 0.0644(14) Uani d . 1 1 . .
    H H3 -0.1324 0.5116 0.2683 0.077 Uiso calc R 1 1 . .
    C C4 0.0641(7) 0.4669(4) 0.1741(4) 0.0562(12) Uani d . 1 1 . .
    H H4A -0.0014 0.4903 0.1129 0.067 Uiso calc R 1 1 . .
    C C5 0.2431(6) 0.4170(4) 0.1730(3) 0.0445(11) Uani d . 1 1 . .
    C C6 0.3270(6) 0.3927(4) 0.0730(4) 0.0472(11) Uani d . 1 1 . .
    C C7 0.4910(6) 0.3302(4) 0.0706(3) 0.0473(11) Uani d . 1 1 . .
    H H7 0.5504 0.3085 0.1341 0.057 Uiso calc R 1 1 . .
    C C8 0.5655(6) 0.3005(4) -0.0214(3) 0.0457(11) Uani d . 1 1 . .
    C C9 0.8255(7) 0.1952(4) 0.0628(3) 0.0489(12) Uani d . 1 1 . .
    H H9 0.7632 0.2034 0.1226 0.059 Uiso calc R 1 1 . .
    C C10 0.7390(6) 0.2361(4) -0.0262(3) 0.0425(10) Uani d . 1 1 . .
    C C11 0.8261(7) 0.2181(4) -0.1166(4) 0.0581(13) Uani d . 1 1 . .
    H H11 0.7708 0.2424 -0.1792 0.070 Uiso calc R 1 1 . .
    C C12 0.9963(8) 0.1633(4) -0.1130(4) 0.0618(14) Uani d . 1 1 . .
    H H12 1.0570 0.1503 -0.1733 0.074 Uiso calc R 1 1 . .
    C C13 1.0752(7) 0.1284(4) -0.0200(4) 0.0491(11) Uani d . 1 1 . .
    H H13 1.1906 0.0920 -0.0183 0.059 Uiso calc R 1 1 . .
    C C14 0.3917(7) 0.3682(4) 0.4490(4) 0.0502(11) Uani d . 1 1 . .
    C C15 0.5630(7) 0.3115(4) 0.4354(4) 0.0528(12) Uani d . 1 1 . .
    H H15 0.5966 0.2973 0.3670 0.063 Uiso calc R 1 1 . .
    C C16 0.6790(7) 0.2776(4) 0.5204(4) 0.0489(11) Uani d . 1 1 . .
    C C17 0.9098(7) 0.1867(4) 0.4105(4) 0.0514(12) Uani d . 1 1 . .
    H H17 0.8256 0.2017 0.3489 0.062 Uiso calc R 1 1 . .
    C C18 0.8581(7) 0.2187(4) 0.5100(3) 0.0472(11) Uani d . 1 1 . .
    C C19 0.9853(8) 0.1955(5) 0.6011(4) 0.0709(16) Uani d . 1 1 . .
    H H19 0.9584 0.2159 0.6706 0.085 Uiso calc R 1 1 . .
    C C20 1.1518(8) 0.1418(5) 0.5870(4) 0.0694(15) Uani d . 1 1 . .
    H H20 1.2377 0.1252 0.6471 0.083 Uiso calc R 1 1 . .
    C C21 1.1907(7) 0.1131(4) 0.4856(4) 0.0576(13) Uani d . 1 1 . .
    H H21 1.3034 0.0765 0.4774 0.069 Uiso calc R 1 1 . .
loop_
    _atom_site_aniso_label
    _atom_site_aniso_U_11
    _atom_site_aniso_U_22
    _atom_site_aniso_U_33
    _atom_site_aniso_U_12
    _atom_site_aniso_U_13
    _atom_site_aniso_U_23
    Ag1 0.0654(3) 0.1031(4) 0.0590(3) 0.0484(2) 0.02162(19) 0.0377(2)
    N1 0.041(2) 0.044(2) 0.051(2) 0.0124(17) 0.0075(17) 0.0128(18)
    N2 0.048(2) 0.061(3) 0.048(2) 0.0243(19) 0.0163(17) 0.0234(19)
    N3 0.044(2) 0.069(3) 0.051(2) 0.018(2) 0.0092(17) 0.028(2)
    N4 0.047(2) 0.065(3) 0.059(3) 0.024(2) 0.0098(19) 0.019(2)
    O1 0.067(2) 0.082(3) 0.054(2) 0.0439(19) 0.0091(16) 0.0328(18)
    O2 0.073(2) 0.091(3) 0.0476(19) 0.046(2) 0.0133(16) 0.0331(18)
    O3 0.069(2) 0.070(2) 0.0487(19) 0.0200(18) 0.0253(16) 0.0144(17)
    O4 0.065(2) 0.087(3) 0.0440(19) 0.0267(19) 0.0216(15) 0.0224(17)
    O5 0.089(3) 0.103(3) 0.095(3) 0.037(2) 0.047(2) 0.044(3)
    O6 0.081(3) 0.125(4) 0.122(3) 0.060(3) 0.048(2) 0.084(3)
    O7 0.069(2) 0.112(3) 0.076(2) 0.058(2) 0.0250(19) 0.026(2)
    C1 0.050(3) 0.047(3) 0.047(3) 0.013(2) 0.014(2) 0.008(2)
    C2 0.055(3) 0.057(3) 0.062(3) 0.016(3) 0.020(2) 0.005(3)
    C3 0.048(3) 0.075(4) 0.071(3) 0.031(3) 0.013(2) 0.009(3)
    C4 0.044(3) 0.067(3) 0.061(3) 0.026(2) 0.011(2) 0.016(3)
    C5 0.041(2) 0.045(3) 0.048(3) 0.015(2) 0.005(2) 0.014(2)
    C6 0.043(2) 0.050(3) 0.052(3) 0.014(2) 0.008(2) 0.020(2)
    C7 0.042(2) 0.064(3) 0.042(2) 0.021(2) 0.0058(19) 0.026(2)
    C8 0.045(2) 0.053(3) 0.044(3) 0.017(2) 0.006(2) 0.022(2)
    C9 0.053(3) 0.063(3) 0.047(3) 0.031(2) 0.021(2) 0.025(2)
    C10 0.042(2) 0.046(3) 0.042(2) 0.011(2) 0.0092(19) 0.016(2)
    C11 0.064(3) 0.078(4) 0.048(3) 0.033(3) 0.019(2) 0.031(3)
    C12 0.068(3) 0.083(4) 0.051(3) 0.035(3) 0.029(2) 0.027(3)
    C13 0.044(2) 0.061(3) 0.049(3) 0.019(2) 0.016(2) 0.017(2)
    C14 0.051(3) 0.048(3) 0.052(3) 0.006(2) 0.013(2) 0.012(2)
    C15 0.056(3) 0.069(3) 0.043(3) 0.026(3) 0.015(2) 0.021(2)
    C16 0.051(3) 0.054(3) 0.044(3) 0.008(2) 0.014(2) 0.014(2)
    C17 0.048(3) 0.065(3) 0.046(3) 0.013(2) 0.005(2) 0.027(2)
    C18 0.046(3) 0.060(3) 0.041(3) 0.009(2) 0.009(2) 0.024(2)
    C19 0.078(4) 0.104(5) 0.050(3) 0.034(3) 0.020(3) 0.045(3)
    C20 0.066(3) 0.098(4) 0.056(3) 0.030(3) 0.006(3) 0.043(3)
    C21 0.050(3) 0.065(3) 0.067(3) 0.019(2) 0.010(2) 0.035(3)
_geom_special_details
;
All e.s.d.'s (except the e.s.d. in the dihedral angle between two l.s. planes)
are estimated using the full covariance matrix. The cell e.s.d.'s are taken
into account individually in the estimation of e.s.d.'s in distances, angles
and torsion angles; correlations between e.s.d.'s in cell parameters are only
used when they are defined by crystal symmetry. An approximate (isotropic)
treatment of cell e.s.d.'s is used for estimating e.s.d.'s involving l.s.
planes.
;
loop_
    _geom_bond_atom_site_label_1
    _geom_bond_atom_site_label_2
    _geom_bond_site_symmetry_2
    _geom_bond_distance
    _geom_bond_publ_flag
    Ag1 N3 . 2.228(4) ?
    Ag1 N2 . 2.253(3) ?
    Ag1 O6 . 2.435(4) ?
    Ag1 O5 . 2.695(4) ?
    N1 C1 . 1.337(5) ?
    N1 C5 . 1.338(5) ?
    N2 C13 . 1.326(5) ?
    N2 C9 . 1.337(5) ?
    N3 C17 . 1.324(5) ?
    N3 C21 . 1.352(5) ?
    N4 O5 . 1.223(5) ?
    N4 O7 . 1.223(5) ?
    N4 O6 . 1.242(5) ?
    O1 C6 . 1.269(5) ?
    O2 C8 . 1.312(5) ?
    O2 H2 . 0.8200 ?
    O3 C14 . 1.258(5) ?
    O4 C16 . 1.313(5) ?
    O4 H4 . 0.8200 ?
    C1 N1 1 1.337(5) ?
    C1 C2 . 1.391(6) ?
    C1 C14 . 1.489(6) ?
    C2 C3 . 1.373(7) ?
    C2 H2A . 0.9300 ?
    C3 C4 . 1.356(6) ?
    C3 H3 . 0.9300 ?
    C4 C5 . 1.399(6) ?
    C4 H4A . 0.9300 ?
    C5 N1 1 1.338(5) ?
    C5 C6 . 1.481(6) ?
    C6 O1 1 1.269(5) ?
    C6 C7 . 1.408(6) ?
    C7 C8 . 1.362(6) ?
    C7 H7 . 0.9300 ?
    C8 C10 . 1.479(6) ?
    C9 C10 . 1.380(5) ?
    C9 H9 . 0.9300 ?
    C10 C11 . 1.379(6) ?
    C11 C12 . 1.379(6) ?
    C11 H11 . 0.9300 ?
    C12 C13 . 1.368(6) ?
    C12 H12 . 0.9300 ?
    C13 H13 . 0.9300 ?
    C14 O3 1 1.258(5) ?
    C14 C15 . 1.424(6) ?
    C15 C16 . 1.364(6) ?
    C15 H15 . 0.9300 ?
    C16 C18 . 1.478(6) ?
    C17 C18 . 1.375(6) ?
    C17 H17 . 0.9300 ?
    C18 C19 . 1.390(6) ?
    C19 C20 . 1.376(7) ?
    C19 H19 . 0.9300 ?
    C20 C21 . 1.354(7) ?
    C20 H20 . 0.9300 ?
    C21 H21 . 0.9300 ?
loop_
    _geom_angle_atom_site_label_1
    _geom_angle_atom_site_label_2
    _geom_angle_atom_site_label_3
    _geom_angle_site_symmetry_1
    _geom_angle_site_symmetry_3
    _geom_angle
    _geom_angle_publ_flag
    N3 Ag1 N2 . . 134.26(12) ?
    N3 Ag1 O6 . . 128.04(13) ?
    N2 Ag1 O6 . . 92.00(12) ?
    N3 Ag1 O5 . . 91.79(12) ?
    N2 Ag1 O5 . . 133.95(12) ?
    O6 Ag1 O5 . . 48.39(11) ?
    C1 N1 C5 . . 118.7(3) ?
    C13 N2 C9 . . 117.6(3) ?
    C13 N2 Ag1 . . 124.0(3) ?
    C9 N2 Ag1 . . 118.2(3) ?
    C17 N3 C21 . . 117.3(4) ?
    C17 N3 Ag1 . . 117.9(3) ?
    C21 N3 Ag1 . . 124.7(3) ?
    O5 N4 O7 . . 121.7(4) ?
    O5 N4 O6 . . 118.2(4) ?
    O7 N4 O6 . . 120.0(4) ?
    C8 O2 H2 . . 109.5 ?
    C16 O4 H4 . . 109.5 ?
    N4 O5 Ag1 . . 89.7(3) ?
    N4 O6 Ag1 . . 101.9(3) ?
    N1 C1 C2 1 . 122.0(4) ?
    N1 C1 C2 . . 122.0(4) ?
    N1 C1 C14 1 . 116.5(4) ?
    N1 C1 C14 . . 116.5(4) ?
    C2 C1 C14 . . 121.5(4) ?
    C3 C2 C1 . . 118.5(4) ?
    C3 C2 H2A . . 120.8 ?
    C1 C2 H2A . . 120.8 ?
    C4 C3 C2 . . 120.3(4) ?
    C4 C3 H3 . . 119.8 ?
    C2 C3 H3 . . 119.8 ?
    C3 C4 C5 . . 118.5(4) ?
    C3 C4 H4A . . 120.7 ?
    C5 C4 H4A . . 120.7 ?
    N1 C5 C4 1 . 121.9(4) ?
    N1 C5 C4 . . 121.9(4) ?
    N1 C5 C6 1 . 116.3(3) ?
    N1 C5 C6 . . 116.3(3) ?
    C4 C5 C6 . . 121.7(4) ?
    O1 C6 C7 1 . 120.8(4) ?
    O1 C6 C7 . . 120.8(4) ?
    O1 C6 C5 1 . 119.1(4) ?
    O1 C6 C5 . . 119.1(4) ?
    C7 C6 C5 . . 120.1(4) ?
    C8 C7 C6 . . 122.3(4) ?
    C8 C7 H7 . . 118.8 ?
    C6 C7 H7 . . 118.8 ?
    O2 C8 C7 . . 121.5(4) ?
    O2 C8 C10 . . 114.8(4) ?
    C7 C8 C10 . . 123.6(4) ?
    N2 C9 C10 . . 123.8(4) ?
    N2 C9 H9 . . 118.1 ?
    C10 C9 H9 . . 118.1 ?
    C11 C10 C9 . . 117.4(4) ?
    C11 C10 C8 . . 122.0(4) ?
    C9 C10 C8 . . 120.6(4) ?
    C10 C11 C12 . . 119.0(4) ?
    C10 C11 H11 . . 120.5 ?
    C12 C11 H11 . . 120.5 ?
    C13 C12 C11 . . 119.4(4) ?
    C13 C12 H12 . . 120.3 ?
    C11 C12 H12 . . 120.3 ?
    N2 C13 C12 . . 122.6(4) ?
    N2 C13 H13 . . 118.7 ?
    C12 C13 H13 . . 118.7 ?
    O3 C14 C15 1 . 122.6(4) ?
    O3 C14 C15 . . 122.6(4) ?
    O3 C14 C1 1 . 118.7(4) ?
    O3 C14 C1 . . 118.7(4) ?
    C15 C14 C1 . . 118.7(4) ?
    C16 C15 C14 . . 121.4(4) ?
    C16 C15 H15 . . 119.3 ?
    C14 C15 H15 . . 119.3 ?
    O4 C16 C15 . . 122.3(4) ?
    O4 C16 C18 . . 114.5(4) ?
    C15 C16 C18 . . 123.2(4) ?
    N3 C17 C18 . . 124.7(4) ?
    N3 C17 H17 . . 117.6 ?
    C18 C17 H17 . . 117.6 ?
    C17 C18 C19 . . 116.9(4) ?
    C17 C18 C16 . . 121.7(4) ?
    C19 C18 C16 . . 121.4(4) ?
    C20 C19 C18 . . 119.0(5) ?
    C20 C19 H19 . . 120.5 ?
    C18 C19 H19 . . 120.5 ?
    C21 C20 C19 . . 120.1(4) ?
    C21 C20 H20 . . 120.0 ?
    C19 C20 H20 . . 120.0 ?
    N3 C21 C20 . . 122.0(4) ?
    N3 C21 H21 . . 119.0 ?
    C20 C21 H21 . . 119.0 ?
loop_
    _geom_hbond_atom_site_label_D
    _geom_hbond_atom_site_label_H
    _geom_hbond_atom_site_label_A
    _geom_hbond_site_symmetry_A
    _geom_hbond_distance_DH
    _geom_hbond_distance_HA
    _geom_hbond_distance_DA
    _geom_hbond_angle_DHA
    _geom_hbond_publ_flag
    C20 H20 O7 2_856 0.93 2.53 3.386(6) 153.5 yes
    C12 H12 O7 2_855 0.93 2.51 3.143(5) 125.9 yes
    C9 H9 O6 1_455 0.93 2.56 3.289(6) 135.6 yes
    C4 H4A O1 2_565 0.93 2.33 3.205(5) 156.5 yes
    O4 H4 O3 . 0.82 1.85 2.572(4) 146.9 yes
    O2 H2 O1 . 0.82 1.80 2.531(4) 147.3 yes
