# Supplementary material for: [3,3′-Dihy­droxy-3,3′-bis­(pyridin-3-yl-κN)-1,1′-(pyridine-2,6-di­yl)dipropan-1-one](nitrato-κ2 O,O′)silver(I)
Source: Acta Crystallogr Sect E Struct Rep Online. 2011 Jun 11;67(Pt 7):m905. doi: 10.1107/S1600536811020472 (PMC3152099; doi:10.1107/S1600536811020472)
Supplement: Supplementary file 2 [file e-67-0m905-Isup2.hkl]

# 
# h,k,l, Fc-squared, Fo-squared, sigma(Fo-squared) and status flag 
# 
data_I
_shelx_title ' 060205f in P-1' 
_shelx_refln_list_code          4 
_shelx_F_calc_maximum      318.89 
_exptl_crystal_F_000       544.00 
_reflns_d_resolution_high  0.8408 
 
loop_ 
 _symmetry_equiv_pos_as_xyz 
 'x, y, z' 
 '-x, -y, -z' 
 
_cell_length_a     6.5972 
_cell_length_b    12.5723 
_cell_length_c    12.7306 
_cell_angle_alpha 101.256 
_cell_angle_beta  101.610 
_cell_angle_gamma  96.454 
 
_shelx_F_squared_multiplier     1.000 
 
loop_ 
 _refln_index_h 
 _refln_index_k 
 _refln_index_l 
 _refln_F_squared_calc 
 _refln_F_squared_meas 
 _refln_F_squared_sigma 
 _refln_observed_status 
   1   0   0     2042.05     2105.45     37.87 o 
   2   0   0      619.64      601.40     18.74 o 
   3   0   0     1071.79     1116.23     32.35 o 
   4   0   0      532.41      500.50     23.27 o 
   5   0   0      299.79      302.61     21.05 o 
   6   0   0      122.92      129.45     14.05 o 
   7   0   0       44.36       42.70     15.48 o 
  -7   1   0       60.20       35.31     14.99 o 
  -6   1   0        1.90        0.61      9.12 o 
  -5   1   0      470.82      519.94     19.49 o 
  -4   1   0      556.72      549.32     17.61 o 
  -3   1   0     2449.40     2638.06     41.35 o 
  -2   1   0     3759.22     3955.81     51.94 o 
  -1   1   0     9310.16    10308.65    117.07 o 
   1   1   0      638.15      595.09     14.89 o 
   2   1   0      219.62      188.96     10.26 o 
   3   1   0     4642.05     4650.13     87.87 o 
   4   1   0      880.48      851.70     30.87 o 
   5   1   0        4.98        2.17      7.20 o 
   6   1   0      113.97      101.78     12.09 o 
  -7   2   0        1.89      -11.04     11.04 o 
  -6   2   0      455.12      441.43     20.18 o 
  -5   2   0     1056.00     1104.52     29.15 o 
  -4   2   0      444.72      466.41     16.48 o 
  -3   2   0     2235.48     2500.74     40.51 o 
  -2   2   0     7686.42     8224.91     99.30 o 
  -1   2   0      679.68      680.30     13.53 o 
   0   2   0        3.85       29.39      5.23 o 
   1   2   0       36.92       48.62      6.21 o 
   2   2   0     4910.81     5141.74     92.70 o 
   3   2   0     1376.75     1255.48     34.42 o 
   4   2   0      215.03      191.62     14.79 o 
   5   2   0       45.53       24.65     10.26 o 
   6   2   0       66.19       40.83     12.82 o 
  -7   3   0      107.12      106.02     20.61 o 
  -6   3   0      329.46      341.87     21.99 o 
  -5   3   0      992.63     1014.22     28.42 o 
  -4   3   0      156.49      157.26     10.14 o 
  -3   3   0     2103.11     2292.95     39.15 o 
  -2   3   0     3109.59     3157.53     45.85 o 
  -1   3   0        1.01       -1.49      1.79 o 
   0   3   0      761.73      691.24     21.40 o 
   1   3   0   101689.13    98605.95   1506.95 o 
   2   3   0     1564.57     1596.29     38.56 o 
   3   3   0      158.15      177.41      9.00 o 
   4   3   0        3.03        0.99      6.71 o 
   5   3   0       67.01       96.18     10.26 o 
  -7   4   0       16.40       12.53     13.81 o 
  -6   4   0      405.48      404.98     19.94 o 
  -5   4   0      115.01      122.54     12.17 o 
  -4   4   0      497.36      450.92     17.08 o 
  -3   4   0     1820.63     1819.86     34.59 o 
  -2   4   0     4901.92     5385.21     57.20 o 
  -1   4   0     1494.40     1628.54     61.24 o 
   0   4   0     6520.41     6909.06    184.76 o 
   1   4   0     1230.68     1112.39     31.26 o 
   2   4   0     1539.96     1578.94     40.63 o 
   3   4   0       31.78       40.43      9.57 o 
   4   4   0      600.90      587.33     18.14 o 
   5   4   0      185.28      202.56     12.07 o 
   6   4   0        0.04       -8.28     10.85 o 
  -7   5   0      212.33      218.64     27.42 o 
  -6   5   0       12.68        8.38      8.19 o 
  -5   5   0      442.96      413.93     18.86 o 
  -4   5   0     1894.95     1866.83     39.19 o 
  -3   5   0     1746.92     1898.32     37.02 o 
  -2   5   0     1283.84     1482.30     22.05 o 
  -1   5   0     2361.68     2345.30    105.81 o 
   0   5   0      625.98      620.50     17.47 o 
   1   5   0       51.82       51.68     10.65 o 
   2   5   0      684.15      668.95     26.72 o 
   3   5   0      913.56      951.31     34.32 o 
   4   5   0      107.88      135.41     17.16 o 
   5   5   0        2.62       -7.79      7.79 o 
   6   5   0        2.72      -10.45     10.45 o 
  -7   6   0       17.89        9.67     13.12 o 
  -6   6   0      241.58      253.85     25.79 o 
  -5   6   0      335.31      297.35     16.42 o 
  -4   6   0     2124.62     2082.75     43.29 o 
  -3   6   0        0.42       -3.30      3.40 o 
  -2   6   0     1302.69     1417.75     65.63 o 
  -1   6   0     2158.25     2051.61     36.58 o 
   0   6   0      326.02      331.89     13.97 o 
   1   6   0        2.83       -1.97      7.00 o 
   2   6   0     9970.87    10423.20    184.21 o 
   3   6   0      229.90      223.57     18.54 o 
   4   6   0       15.88       16.67     11.24 o 
   5   6   0       27.41       32.05     14.79 o 
   6   6   0        2.74        3.94     11.34 o 
  -7   7   0        1.01        2.66     12.82 o 
  -6   7   0       77.56       93.28     13.23 o 
  -5   7   0      558.91      543.29     25.39 o 
  -4   7   0      676.86      644.74     23.52 o 
  -3   7   0      140.52      137.22     12.54 o 
  -2   7   0      540.62      524.74     16.35 o 
  -1   7   0     3289.81     3323.82     54.11 o 
   0   7   0      239.11      229.47     12.76 o 
   1   7   0     1159.38     1184.72     51.87 o 
   2   7   0      109.81      139.55     19.13 o 
   3   7   0      360.92      342.02     23.96 o 
   4   7   0        3.34       -7.15      7.15 o 
   5   7   0       35.82       21.40     13.91 o 
   6   7   0       13.69        3.25     14.20 o 
  -7   8   0       60.26       19.43     16.17 o 
  -6   8   0      575.61      584.60     29.05 o 
  -5   8   0       43.41       62.62     11.59 o 
  -4   8   0       10.15        1.28      6.66 o 
  -3   8   0      953.50      936.12     40.73 o 
  -2   8   0      793.14      773.14     21.86 o 
  -1   8   0       25.77       27.66      7.44 o 
   0   8   0      272.45      272.95     14.91 o 
   1   8   0       39.24       71.60     15.53 o 
   2   8   0       15.95       23.31     11.14 o 
   3   8   0      286.65      298.18     21.70 o 
   4   8   0       55.34       68.74     20.02 o 
   5   8   0        1.93        4.54     12.82 o 
  -6   9   0      150.25      156.25     17.50 o 
  -5   9   0      163.24      129.26     15.23 o 
  -4   9   0       30.04       38.26     14.79 o 
  -3   9   0     1154.77     1167.71     47.93 o 
  -2   9   0        2.91        1.28      9.17 o 
  -1   9   0      119.87      114.12     12.55 o 
   0   9   0      402.07      413.00     19.11 o 
   1   9   0      132.93      153.44     15.72 o 
   2   9   0       21.74       16.73      9.42 o 
   3   9   0      743.64      710.28     29.25 o 
   4   9   0        2.10        0.10     12.62 o 
   5   9   0        0.36      -10.95     10.95 o 
  -6  10   0       67.11       51.78     18.44 o 
  -5  10   0       40.05       44.18     16.67 o 
  -4  10   0      271.69      297.54     30.87 o 
  -3  10   0      471.85      505.34     32.44 o 
  -2  10   0        1.23       17.26     12.13 o 
  -1  10   0        4.79        3.22      6.80 o 
   0  10   0      672.64      695.65     26.31 o 
   1  10   0       21.23       21.18     13.66 o 
   2  10   0      130.83      147.44     17.40 o 
   3  10   0        2.00      -10.06     12.52 o 
   4  10   0       29.06       56.81     21.01 o 
  -5  11   0      362.16      383.24     32.15 o 
  -4  11   0       66.67       58.98     17.65 o 
  -3  11   0       21.00        7.30     11.34 o 
  -2  11   0       81.76       56.02     17.36 o 
  -1  11   0      132.10      177.57     29.39 o 
   0  11   0        0.08        2.17      7.87 o 
   1  11   0        6.96       -1.69      8.98 o 
   2  11   0        0.84       -4.95      8.40 o 
   3  11   0        0.02        7.79     15.48 o 
   4  11   0       50.48       48.52     20.91 o 
  -5  12   0      103.08      136.49     26.92 o 
  -4  12   0        9.09        4.14     13.31 o 
  -3  12   0        0.44       -8.28     11.05 o 
  -2  12   0      124.55      127.52     22.58 o 
  -1  12   0        1.63       -6.11     12.13 o 
   0  12   0       15.69        4.48      8.04 o 
   1  12   0       10.93       13.78      9.98 o 
   2  12   0       28.79       26.21     11.77 o 
   3  12   0        6.16       14.10     15.88 o 
  -4  13   0        0.02      -12.92     14.79 o 
  -3  13   0       62.69      108.49     22.78 o 
  -2  13   0       54.24       51.48     17.95 o 
  -1  13   0        4.23      -12.52     12.52 o 
   0  13   0        4.16       -1.58      9.70 o 
   1  13   0       54.41       69.16     14.73 o 
   2  13   0        1.57        4.54     16.27 o 
  -3  14   0       29.96       43.79     18.05 o 
  -2  14   0        8.22       19.23     16.17 o 
  -1  14   0        0.37        1.68     14.30 o 
   0  14   0       12.74       24.85     18.44 o 
   1  14   0        1.55        2.94     10.61 o 
  -1 -14   1        0.10       -8.21     10.19 o 
   0 -14   1        0.25      -12.13     12.13 o 
   1 -14   1        6.76        7.20     14.10 o 
   2 -14   1       49.39       45.27     19.53 o 
   3 -14   1        0.68        7.69     15.88 o 
  -2 -13   1        5.93        5.11     10.36 o 
  -1 -13   1        4.05       -8.40      9.37 o 
   0 -13   1       51.84       49.93     13.49 o 
   1 -13   1       19.09       14.00     16.47 o 
   2 -13   1       31.37       32.94     15.88 o 
   3 -13   1        0.03       -2.17     11.64 o 
   4 -13   1       92.68      139.55     26.63 o 
  -3 -12   1       32.38       13.22     16.37 o 
  -2 -12   1        0.18        1.26     11.49 o 
  -1 -12   1        0.26        1.42      8.66 o 
   0 -12   1      135.19      142.91     16.77 o 
   1 -12   1       49.26       51.48     16.67 o 
   2 -12   1        6.32       -1.38     11.83 o 
   3 -12   1      290.63      330.88     34.61 o 
   4 -12   1       15.65       20.32     14.20 o 
   5 -12   1       44.69       19.82     16.17 o 
  -4 -11   1       33.27       32.64     18.34 o 
  -3 -11   1        0.55       -6.42      9.37 o 
  -2 -11   1        2.05       -9.76      9.76 o 
  -1 -11   1       53.88       71.84     24.85 o 
   0 -11   1       31.53       39.34     12.82 o 
   1 -11   1        7.15        3.16      7.00 o 
   2 -11   1       44.41       30.97     14.30 o 
   3 -11   1      475.40      432.16     31.75 o 
   4 -11   1       14.30       15.39     13.51 o 
   5 -11   1        2.11        8.38     14.50 o 
  -4 -10   1        0.60       -8.58     11.14 o 
  -3 -10   1       53.03       32.89     11.97 o 
  -2 -10   1       17.10        8.59      9.14 o 
  -1 -10   1      127.28      162.15     16.52 o 
   0 -10   1       30.03       25.33      9.27 o 
   1 -10   1      208.57      219.60     17.12 o 
   2 -10   1      339.75      356.71     27.02 o 
   3 -10   1      529.69      505.73     32.84 o 
   4 -10   1       24.65        4.54     12.13 o 
   5 -10   1      293.36      321.52     36.83 o 
   6 -10   1      116.07      130.50     33.93 o 
  -5  -9   1        1.14        4.63     12.82 o 
  -4  -9   1        0.38       -5.33     12.82 o 
  -3  -9   1      177.97      233.83     27.71 o 
  -2  -9   1      439.27      462.24     31.36 o 
  -1  -9   1       45.96       54.34     15.98 o 
   0  -9   1        0.99        2.42      6.22 o 
   1  -9   1     1038.99     1064.70     29.32 o 
   2  -9   1      619.64      549.02     31.36 o 
   3  -9   1       25.93        5.23      9.57 o 
   4  -9   1      421.49      429.91     23.82 o 
   5  -9   1      143.24      151.96     16.31 o 
   6  -9   1      180.39      179.95     18.61 o 
  -4  -8   1       28.24       27.42     14.89 o 
  -3  -8   1      399.45      380.78     27.51 o 
  -2  -8   1       73.37      101.19     17.95 o 
  -1  -8   1        1.56       -0.79      8.88 o 
   0  -8   1     1012.39      955.72     27.20 o 
   1  -8   1      291.07      271.81     13.72 o 
   2  -8   1      298.55      284.51     12.70 o 
   3  -8   1       37.71       47.13     10.65 o 
   4  -8   1      986.87     1001.69     39.71 o 
   5  -8   1      261.46      271.65     19.13 o 
   6  -8   1        4.61        5.42      8.61 o 
  -5  -7   1       29.37       38.46     14.60 o 
  -4  -7   1      127.27      117.86     19.82 o 
  -3  -7   1       71.65      114.01     18.05 o 
  -2  -7   1      329.64      345.37     23.67 o 
  -1  -7   1       55.58       73.28     15.19 o 
   0  -7   1     1909.35     1991.15     56.11 o 
   1  -7   1       72.19       72.12     10.31 o 
   2  -7   1      160.99      166.74      9.11 o 
   3  -7   1     1258.89     1325.29     33.12 o 
   4  -7   1     1257.60     1306.01     34.72 o 
   5  -7   1      342.80      305.18     24.85 o 
   6  -7   1      359.41      355.63     20.43 o 
   7  -7   1       73.40       69.43     19.03 o 
  -5  -6   1       14.20       15.09     11.93 o 
  -4  -6   1       77.84      100.80     17.06 o 
  -3  -6   1       27.21       47.44     12.92 o 
  -2  -6   1      879.00      843.31     33.23 o 
  -1  -6   1     3712.20     3742.17     82.64 o 
   0  -6   1     1295.16     1292.85     40.63 o 
   1  -6   1      168.70      146.78      8.65 o 
   2  -6   1     3054.30     3310.19     40.76 o 
   3  -6   1     2027.89     2046.62     41.18 o 
   4  -6   1      264.93      272.75     17.26 o 
   5  -6   1       33.11       32.67      8.54 o 
   6  -6   1      196.24      214.65     20.71 o 
   7  -6   1      165.58      152.67     24.75 o 
  -5  -5   1      235.67      240.53     20.31 o 
  -4  -5   1      143.86      186.79     19.82 o 
  -3  -5   1      289.16      323.58     20.41 o 
  -2  -5   1     2447.08     2500.50     59.76 o 
  -1  -5   1     1383.47     1334.47     38.85 o 
   0  -5   1       33.46       33.83      8.98 o 
   1  -5   1     3238.20     3433.31     49.30 o 
   2  -5   1     1256.73     1276.55     27.92 o 
   3  -5   1     1231.87     1259.91     29.04 o 
   4  -5   1       82.66       72.71      9.60 o 
   5  -5   1      468.27      462.88     20.12 o 
   6  -5   1      362.86      371.94     19.83 o 
   7  -5   1       29.17       11.93     13.81 o 
  -6  -4   1       46.17       76.48     10.64 o 
  -5  -4   1      245.69      214.26     12.90 o 
  -4  -4   1       90.94       99.63      9.98 o 
  -3  -4   1     1438.08     1383.60     27.50 o 
  -2  -4   1      833.17      830.59     28.20 o 
  -1  -4   1     2940.42     2853.74     59.76 o 
   0  -4   1       14.79       25.74      7.59 o 
   1  -4   1     5734.62     5725.87     75.01 o 
   2  -4   1      164.04      191.15     17.16 o 
   3  -4   1       51.08       92.58      8.80 o 
   4  -4   1      598.20      618.59     20.60 o 
   5  -4   1      784.97      782.56     25.45 o 
   6  -4   1      387.28      373.12     28.20 o 
   7  -4   1      101.69       72.29     19.92 o 
  -6  -3   1       75.86      111.31     22.63 o 
  -5  -3   1      489.65      446.89     17.35 o 
  -4  -3   1      118.29      138.56     19.97 o 
  -3  -3   1     1420.52     1388.62     48.77 o 
  -2  -3   1      744.13      753.23     16.58 o 
  -1  -3   1      487.88      472.00     17.45 o 
   0  -3   1    15230.40    15495.70    245.55 o 
   1  -3   1     3497.29     3669.33     88.36 o 
   2  -3   1     3043.48     3264.69     47.78 o 
   3  -3   1     3816.78     4348.97     48.73 o 
   4  -3   1     1167.44     1186.99     28.40 o 
   5  -3   1      439.55      459.98     19.26 o 
   6  -3   1       30.48       11.59      8.27 o 
   7  -3   1       21.43       16.96     12.82 o 
  -7  -2   1       35.50       30.38     15.29 o 
  -6  -2   1       14.27       -5.92      9.96 o 
  -5  -2   1       92.32       72.29     13.41 o 
  -4  -2   1     2196.20     2202.78     55.82 o 
  -3  -2   1     1654.59     1452.61     38.56 o 
  -2  -2   1     1375.42     1300.64     32.15 o 
  -1  -2   1     4567.08     4735.04     81.65 o 
   0  -2   1     4344.55     4727.35     81.16 o 
   1  -2   1      182.33      208.26      7.31 o 
   2  -2   1      736.75      820.62     21.02 o 
   3  -2   1     1975.32     2093.44     36.19 o 
   4  -2   1     1095.10     1129.65     26.95 o 
   5  -2   1      454.12      385.71     33.29 o 
   6  -2   1       44.57       32.41      9.55 o 
   7  -2   1       70.78       65.54     19.63 o 
  -7  -1   1        9.62       20.81     13.12 o 
  -6  -1   1       17.66        4.92      6.90 o 
  -5  -1   1      450.23      394.38     23.87 o 
  -4  -1   1     3256.32     3316.35     74.45 o 
  -2  -1   1     4488.48     4525.18     81.46 o 
  -1  -1   1     1678.17     1546.30     30.87 o 
   0  -1   1     5502.67     6097.50     71.12 o 
   1  -1   1      364.38      343.25      8.30 o 
   2  -1   1     3157.28     3180.05     43.92 o 
   3  -1   1     1002.11      987.56     21.83 o 
   4  -1   1        7.35        4.82      4.93 o 
   5  -1   1       14.58       32.54      7.97 o 
   6  -1   1       91.84       88.02     13.27 o 
   7  -1   1       87.73      128.11     21.60 o 
  -7   0   1       16.99       12.23     13.61 o 
  -6   0   1      100.01      114.88     29.04 o 
  -5   0   1      432.83      432.66     17.15 o 
  -4   0   1      678.60      707.89     28.40 o 
  -3   0   1      306.03      306.32     16.37 o 
  -2   0   1     5145.37     5187.49     91.22 o 
  -1   0   1     9091.46     9381.22    135.25 o 
   1   0   1     8884.89     9685.55    166.71 o 
   2   0   1     2274.90     2401.69     46.84 o 
   3   0   1     3072.64     3298.30     66.57 o 
   4   0   1      848.48      856.82     30.37 o 
   5   0   1      236.91      228.71     10.94 o 
   6   0   1      116.44      136.90     13.82 o 
   7   0   1       36.79       59.07     17.75 o 
  -7   1   1       21.38       14.60     13.12 o 
  -6   1   1      248.73      247.71     14.88 o 
  -5   1   1       43.22       41.60      7.83 o 
  -4   1   1        9.32       14.72      6.16 o 
  -3   1   1     8793.40     9406.13    114.43 o 
  -2   1   1     4762.91     4886.65     50.31 o 
  -1   1   1      406.07      434.00      7.17 o 
   0   1   1     2819.31     2931.35     54.53 o 
   1   1   1      882.18      879.09     14.67 o 
   2   1   1     1223.65     1181.61     27.61 o 
   3   1   1        1.14        3.45      5.13 o 
   4   1   1      290.42      274.47     17.06 o 
   5   1   1      547.42      538.18     25.15 o 
   6   1   1      181.17      197.44     23.37 o 
   7   1   1        1.62       -2.96     12.23 o 
  -7   2   1      418.15      392.02     30.28 o 
  -6   2   1      302.69      309.97     24.46 o 
  -5   2   1       51.87       39.32     14.30 o 
  -4   2   1      745.82      718.03     20.30 o 
  -3   2   1    14415.68    15607.40    181.73 o 
  -2   2   1       85.74       78.68      5.00 o 
  -1   2   1      908.74      928.44     15.95 o 
   0   2   1     1354.87     1307.75     20.40 o 
   1   2   1      495.58      521.53     28.45 o 
   2   2   1     1551.00     1610.51     26.53 o 
   3   2   1      507.95      464.71     18.64 o 
   4   2   1      165.00      158.29     13.61 o 
   5   2   1       60.86       47.35     11.00 o 
   6   2   1        3.11        9.76     10.95 o 
   7   2   1        0.94        2.07     13.91 o 
  -7   3   1      226.95      184.52     25.64 o 
  -6   3   1        0.49       -2.17      8.78 o 
  -5   3   1      264.23      241.11     13.91 o 
  -4   3   1      694.35      612.94     18.95 o 
  -3   3   1      151.38      232.52      7.85 o 
  -2   3   1        5.84        3.02      2.21 o 
  -1   3   1     3728.36     3794.89     49.93 o 
   0   3   1    16541.57    17078.27    194.33 o 
   1   3   1      847.10      801.19     23.72 o 
   2   3   1      507.59      507.21     18.44 o 
   3   3   1      385.26      367.52     14.25 o 
   4   3   1      465.04      466.31     15.33 o 
   5   3   1       24.77       13.22      5.04 o 
   6   3   1       19.31        8.09     12.53 o 
  -7   4   1       38.40       20.51     14.20 o 
  -6   4   1       22.39       12.53     10.95 o 
  -5   4   1      521.70      524.13     19.98 o 
  -4   4   1      142.92      133.79     11.09 o 
  -3   4   1      627.18      617.68     13.20 o 
  -2   4   1     5888.95     6667.20     69.16 o 
  -1   4   1     4200.25     4390.31     84.51 o 
   0   4   1      103.56      103.23      9.62 o 
   1   4   1      174.32      165.62     13.26 o 
   2   4   1       26.71       29.87      6.14 o 
   3   4   1      569.43      577.72     19.14 o 
   4   4   1       29.57       23.61      7.57 o 
   5   4   1        0.30       -4.24      8.38 o 
   6   4   1      116.21      120.62     23.77 o 
  -7   5   1       13.48        4.04     13.02 o 
  -6   5   1      958.71     1031.82     46.94 o 
  -5   5   1     1104.66     1175.71     31.67 o 
  -4   5   1        2.51        2.31      4.80 o 
  -3   5   1      558.57      513.04     12.13 o 
  -2   5   1    10738.66    11624.37    500.48 o 
  -1   5   1      799.28      715.89     26.13 o 
   0   5   1       35.62       36.51      6.31 o 
   1   5   1       42.32       36.35      8.83 o 
   2   5   1       19.41       24.50      6.45 o 
   3   5   1      449.38      502.12     18.89 o 
   4   5   1        8.77       16.05      7.36 o 
   5   5   1        0.59        2.66      9.86 o 
   6   5   1       10.76       -9.37      9.37 o 
  -7   6   1      153.32      161.25     25.54 o 
  -6   6   1     1000.02      940.95     45.36 o 
  -5   6   1      107.11       96.17     11.99 o 
  -4   6   1       43.39       38.76      8.17 o 
  -3   6   1      642.60      590.61     13.95 o 
  -2   6   1       56.69       94.35     12.87 o 
  -1   6   1      615.27      611.13     17.96 o 
   0   6   1      833.60      860.58     22.92 o 
   1   6   1     4332.81     4457.09     68.94 o 
   2   6   1      414.39      412.75     17.86 o 
   3   6   1       24.98       36.90      8.77 o 
   4   6   1        0.68       -5.03      9.67 o 
   5   6   1       17.81       25.84     15.39 o 
   6   6   1        0.69       -1.28     12.23 o 
  -7   7   1      207.56      252.67     32.44 o 
  -6   7   1      297.76      367.46     29.29 o 
  -5   7   1       17.37       -1.46      6.31 o 
  -4   7   1      212.55      202.01     21.74 o 
  -3   7   1      279.41      237.38     20.31 o 
  -2   7   1      526.06      461.61     34.86 o 
  -1   7   1      363.15      363.18     15.23 o 
   0   7   1     1212.10     1269.15     31.16 o 
   1   7   1       43.54       26.75      8.16 o 
   2   7   1       11.97       11.87      8.21 o 
   3   7   1        0.57       -2.87      7.25 o 
   4   7   1       61.21       57.89     18.15 o 
   5   7   1        7.23       11.83     14.40 o 
  -7   8   1      124.92      128.31     24.46 o 
  -6   8   1       11.22        3.35     11.34 o 
  -5   8   1      597.76      572.11     24.15 o 
  -4   8   1     1101.98     1164.06     47.53 o 
  -3   8   1      105.43      133.24     18.54 o 
  -2   8   1      137.23      152.30     25.39 o 
  -1   8   1     1946.24     1997.20     40.83 o 
   0   8   1      283.49      284.91     15.10 o 
   1   8   1       88.66       94.50     12.42 o 
   2   8   1       64.28       44.82     11.18 o 
   3   8   1        1.29       -1.58     10.55 o 
   4   8   1       49.53       71.30     21.01 o 
   5   8   1        0.25       -5.42     13.51 o 
  -6   9   1      116.34      103.16     23.27 o 
  -5   9   1      914.12      866.09     45.66 o 
  -4   9   1      278.38      286.89     24.95 o 
  -3   9   1        1.79        2.27      9.86 o 
  -2   9   1      151.55      175.26     13.98 o 
  -1   9   1       12.12        0.82      6.27 o 
   0   9   1      281.15      251.77     15.55 o 
   1   9   1       24.93       26.26     10.01 o 
   2   9   1      520.64      528.29     33.63 o 
   3   9   1       43.22        7.79     14.30 o 
   4   9   1        5.35        3.94     15.58 o 
   5   9   1        4.58      -13.51     14.50 o 
  -6  10   1      160.08      187.28     29.58 o 
  -5  10   1      261.47      289.95     32.25 o 
  -4  10   1      247.06      264.21     29.58 o 
  -3  10   1       24.24       33.53     12.92 o 
  -2  10   1       56.31       58.19     15.58 o 
  -1  10   1      185.34      233.39     18.10 o 
   0  10   1        0.99       -1.96      7.36 o 
   1  10   1       86.27      132.31     17.85 o 
   2  10   1        0.99       -8.28      8.28 o 
   3  10   1        2.16       -2.86     12.72 o 
   4  10   1        1.63       -5.82     14.50 o 
  -5  11   1       32.27       -2.37     12.72 o 
  -4  11   1       50.02       67.36     19.53 o 
  -3  11   1      345.34      347.34     28.89 o 
  -2  11   1       41.20       45.56     14.50 o 
  -1  11   1        1.37        0.06      7.03 o 
   0  11   1      215.00      282.41     21.40 o 
   1  11   1        3.83        2.95      8.85 o 
   2  11   1       18.87       35.21     19.23 o 
   3  11   1       36.52       10.16     16.96 o 
  -5  12   1       44.81       36.79     18.84 o 
  -4  12   1      217.80      334.92     36.59 o 
  -3  12   1      108.63      102.77     21.79 o 
  -2  12   1        0.91      -11.24     11.24 o 
  -1  12   1        7.40        0.20     12.23 o 
   0  12   1        3.03       -0.33      8.87 o 
   1  12   1       29.81       21.01     10.07 o 
   2  12   1        1.13        0.30     15.48 o 
   3  12   1       49.99       34.91     22.58 o 
  -4  13   1       60.08       48.82     18.44 o 
  -3  13   1      170.70      253.86     32.35 o 
  -2  13   1        0.02        9.17     14.99 o 
  -1  13   1        0.46       -1.48     12.23 o 
   0  13   1       24.48       34.13     11.92 o 
   1  13   1        0.41       -2.76     14.69 o 
   2  13   1        4.34        3.06     16.96 o 
  -3  14   1        0.00      -13.12     13.12 o 
  -2  14   1       23.10       10.45     14.79 o 
  -1  14   1        5.98       15.29     17.55 o 
   0  14   1        0.28       -5.72     13.91 o 
  -1 -14   2        8.47        8.31     11.02 o 
   0 -14   2       12.93       17.46     15.68 o 
   1 -14   2       10.37       16.67     15.98 o 
   2 -14   2        3.59        7.49     13.22 o 
   3 -14   2        4.69       17.85     17.16 o 
  -2 -13   2        7.33        7.54     10.21 o 
  -1 -13   2        9.98        4.59      9.94 o 
   0 -13   2       20.03        6.21     14.60 o 
   1 -13   2       17.53       16.47     16.47 o 
   2 -13   2       27.62       51.28     19.63 o 
   3 -13   2      103.18      175.55     28.50 o 
   4 -13   2       68.59       39.74     18.05 o 
  -3 -12   2        1.44       -9.80      9.80 o 
  -2 -12   2       12.45        7.04      9.67 o 
  -1 -12   2       12.49       17.28     14.74 o 
   0 -12   2       12.36       -0.99      7.68 o 
   1 -12   2       85.14      112.53     22.09 o 
   2 -12   2      211.78      241.32     29.19 o 
   3 -12   2      144.72      110.36     22.19 o 
   4 -12   2        0.17       -4.34     11.44 o 
   5 -12   2      203.64      278.51     35.11 o 
  -4 -11   2        0.74      -11.14     14.89 o 
  -3 -11   2       72.61       63.02     19.92 o 
  -2 -11   2       23.24       55.43     19.23 o 
  -1 -11   2        0.44       -3.19      8.34 o 
   0 -11   2       76.86       67.75     12.17 o 
   1 -11   2      145.24      164.50     24.46 o 
   2 -11   2      316.13      314.60     26.82 o 
   3 -11   2        5.60       -9.37      9.37 o 
   4 -11   2        9.67       -5.23     10.36 o 
   5 -11   2      241.49      262.81     22.41 o 
  -4 -10   2        0.44        2.66     14.79 o 
  -3 -10   2       23.61       17.06     13.91 o 
  -2 -10   2       15.29       27.81     17.26 o 
  -1 -10   2       19.17       16.17     15.29 o 
   0 -10   2      365.41      365.41     19.14 o 
   1 -10   2      181.08      193.49     21.25 o 
   2 -10   2       44.83       44.58     14.50 o 
   3 -10   2       52.71       54.64     16.96 o 
   4 -10   2      176.14      186.56     17.88 o 
   5 -10   2      452.63      442.14     41.77 o 
   6 -10   2        3.54       -3.45      9.41 o 
  -5  -9   2        0.43      -11.24     11.24 o 
  -4  -9   2       68.40       59.07     18.44 o 
  -3  -9   2      118.21       90.44     20.02 o 
  -2  -9   2       12.77       -7.59     11.64 o 
  -1  -9   2       77.85      106.51     19.23 o 
   0  -9   2      588.71      620.43     34.12 o 
   1  -9   2        2.93       -1.32      5.38 o 
   2  -9   2       84.90       62.53     15.48 o 
   3  -9   2     1042.31      994.14     31.62 o 
   4  -9   2      374.15      364.68     37.72 o 
   5  -9   2      122.71      158.70     24.60 o 
   6  -9   2      208.18      220.86     21.36 o 
  -5  -8   2        4.36        2.66     14.40 o 
  -4  -8   2       13.80        4.44     10.65 o 
  -3  -8   2        1.97       -7.10      9.37 o 
  -2  -8   2      656.73      623.69     33.33 o 
  -1  -8   2      328.42      308.19     23.67 o 
   0  -8   2      418.67      402.47     26.23 o 
   1  -8   2      142.35      137.87     18.44 o 
   2  -8   2      508.49      494.69     28.50 o 
   3  -8   2     2079.69     2041.91     45.10 o 
   4  -8   2        0.38       -0.93      6.66 o 
   5  -8   2       15.19        3.27     12.18 o 
   6  -8   2      379.46      414.60     22.73 o 
  -5  -7   2       25.09       35.80     14.99 o 
  -4  -7   2        1.82        5.72     10.95 o 
  -3  -7   2        2.71       14.20     11.64 o 
  -2  -7   2      385.12      368.84     24.06 o 
  -1  -7   2      130.57      155.53     19.03 o 
   0  -7   2       25.16       18.74     10.45 o 
   1  -7   2     1991.52     1968.27     56.31 o 
   2  -7   2     1150.06     1221.37     21.36 o 
   3  -7   2     1199.38     1193.23     31.85 o 
   4  -7   2        8.12        3.62      6.41 o 
   5  -7   2       89.56       87.60     12.51 o 
   6  -7   2      640.49      606.19     26.48 o 
   7  -7   2       45.85       39.69     12.68 o 
  -6  -6   2        9.25       14.79     13.22 o 
  -5  -6   2        1.04        7.99     10.95 o 
  -4  -6   2        0.90       -7.79      8.38 o 
  -3  -6   2      854.54      951.90     37.87 o 
  -2  -6   2      390.61      387.28     22.39 o 
  -1  -6   2        2.39        0.30      7.69 o 
   0  -6   2       87.99      118.05     15.09 o 
   1  -6   2     3041.73     3035.49     71.20 o 
   2  -6   2      965.71      984.72     18.71 o 
   3  -6   2        6.11       -4.41      4.41 o 
   4  -6   2     1065.11     1109.36     30.66 o 
   5  -6   2      480.30      505.75     21.95 o 
   6  -6   2      286.80      261.38     17.85 o 
   7  -6   2       21.06       14.53     10.08 o 
  -6  -5   2       15.74        3.79      7.60 o 
  -5  -5   2       36.22       36.31     12.28 o 
  -4  -5   2       30.42        8.98     10.26 o 
  -3  -5   2      390.16      426.94     23.37 o 
  -2  -5   2       29.95       25.64      8.48 o 
  -1  -5   2     3043.16     3037.37     67.55 o 
   0  -5   2     2214.29     2320.04     56.41 o 
   1  -5   2     2466.08     2450.83     41.52 o 
   2  -5   2      223.85      202.43     10.77 o 
   3  -5   2      677.89      736.92     21.93 o 
   4  -5   2     2882.75     3113.86     55.79 o 
   5  -5   2      105.19       93.10     21.85 o 
   6  -5   2       57.21       37.14      9.81 o 
   7  -5   2      105.32      125.35     19.28 o 
  -7  -4   2        6.40       11.67     10.21 o 
  -6  -4   2        0.09       -0.78      6.14 o 
  -5  -4   2      115.79      142.52     12.95 o 
  -4  -4   2      527.68      494.15     17.70 o 
  -3  -4   2      458.63      459.67     15.44 o 
  -2  -4   2      203.59      208.88     14.20 o 
  -1  -4   2     1911.42     1943.22     46.25 o 
   0  -4   2      613.00      558.89     22.48 o 
   1  -4   2      817.97      829.55     19.45 o 
   2  -4   2     1513.01     1626.44     31.18 o 
   3  -4   2     2728.73     2931.55     49.04 o 
   4  -4   2     2244.31     2271.36     44.05 o 
   5  -4   2      477.94      469.19     19.91 o 
   6  -4   2       25.91       17.53      8.27 o 
   7  -4   2      197.21      208.48     45.61 o 
  -7  -3   2        4.72       14.09     10.95 o 
  -6  -3   2        9.96        7.52      6.92 o 
  -5  -3   2      140.02      150.99     18.93 o 
  -3  -3   2       46.63       44.44      6.90 o 
  -2  -3   2     3199.08     3271.47     79.73 o 
  -1  -3   2      602.03      713.72     22.68 o 
   0  -3   2      569.72      604.13     14.71 o 
   1  -3   2      151.55      142.31      4.81 o 
   2  -3   2     3024.06     3077.45     46.36 o 
   3  -3   2     3197.90     3491.86     41.34 o 
   4  -3   2      250.23      256.02     21.70 o 
   5  -3   2      145.99      199.16     26.82 o 
   6  -3   2      243.70      277.94     17.96 o 
   7  -3   2      124.10      167.46     25.64 o 
  -7  -2   2        0.22       -5.42     12.23 o 
  -6  -2   2       77.86       57.10     14.79 o 
  -5  -2   2      252.80      205.03     17.85 o 
  -4  -2   2        2.83       -1.87      6.02 o 
  -3  -2   2       58.33       42.01      8.58 o 
  -2  -2   2     1089.93     1060.32     28.99 o 
  -1  -2   2     2200.26     2218.78     30.16 o 
   0  -2   2     9308.75     9892.51     93.86 o 
   1  -2   2     2790.05     3209.57     34.62 o 
   2  -2   2     3456.48     3771.73     57.78 o 
   3  -2   2     1326.12     1371.15     21.42 o 
   4  -2   2       47.61       53.70     11.36 o 
   5  -2   2     1283.64     1381.62     33.76 o 
   6  -2   2      117.65      122.18     19.77 o 
   7  -2   2       38.57       50.99     17.16 o 
  -7  -1   2      128.80      125.05     22.09 o 
  -6  -1   2      157.35      177.22     21.89 o 
  -5  -1   2       12.78        7.59      8.48 o 
  -4  -1   2        6.55        9.47      7.20 o 
  -3  -1   2     4365.91     4415.42     86.98 o 
  -2  -1   2     2291.58     2312.74     48.81 o 
  -1  -1   2    10463.25    10421.87    120.34 o 
   0  -1   2     5545.87     6056.56     58.52 o 
   1  -1   2      316.40      320.50      6.94 o 
   2  -1   2     3088.08     3186.97     36.25 o 
   3  -1   2      303.58      290.88      9.25 o 
   4  -1   2      935.98      960.73     19.70 o 
   5  -1   2     1192.31     1203.80     31.04 o 
   6  -1   2      468.68      474.86     31.85 o 
   7  -1   2        0.49       13.41     13.22 o 
  -7   0   2       76.11       47.73     15.78 o 
  -6   0   2      177.67      192.51     22.88 o 
  -5   0   2       89.42       87.61     13.27 o 
  -4   0   2      313.04      291.40     12.09 o 
  -3   0   2     1587.86     1554.88     41.42 o 
  -2   0   2      204.69      195.73      8.05 o 
  -1   0   2      476.06      437.05     10.12 o 
   0   0   2      181.63      172.59      8.58 o 
   1   0   2     1388.33     1412.36     20.31 o 
   2   0   2     1728.28     1738.89     27.29 o 
   3   0   2     1063.09     1070.29     22.58 o 
   4   0   2     1159.81     1158.78     28.45 o 
   5   0   2      289.69      302.75     12.73 o 
   6   0   2        0.03        2.47     10.85 o 
   7   0   2       25.58       19.72     14.79 o 
  -7   1   2      201.31      144.68     22.58 o 
  -6   1   2       33.68       41.22     13.71 o 
  -5   1   2      482.00      489.64     18.07 o 
  -4   1   2     1220.14     1196.28     34.91 o 
  -3   1   2      535.09      473.68     10.97 o 
  -2   1   2        0.30       -0.84      1.66 o 
  -1   1   2       16.22       14.07      3.03 o 
   0   1   2     7643.71     8403.15    144.27 o 
   1   1   2     5925.12     6203.33    113.21 o 
   2   1   2      526.96      496.09     12.30 o 
   3   1   2     1425.28     1383.26     27.25 o 
   4   1   2      535.18      518.26     17.51 o 
   5   1   2       50.12       40.39     14.64 o 
   6   1   2      259.45      293.60     25.54 o 
   7   1   2       17.53       31.07     14.99 o 
  -7   2   2      127.95      129.49     22.48 o 
  -6   2   2      248.45      245.66     26.13 o 
  -5   2   2      979.84     1006.76     26.64 o 
  -4   2   2      427.35      397.71     23.43 o 
  -3   2   2      723.53      704.24     13.78 o 
  -2   2   2     7715.85     7949.28     78.61 o 
  -1   2   2     2291.87     2420.97     37.33 o 
   0   2   2    17634.87    17775.52    200.33 o 
   1   2   2     2649.33     2648.97     77.56 o 
   2   2   2      185.59      171.58      5.80 o 
   3   2   2     1591.22     1638.90     52.07 o 
   4   2   2       11.17        8.95      5.53 o 
   5   2   2       71.43       87.58     17.85 o 
   7   2   2      126.53      145.86     26.43 o 
  -7   3   2       43.29       43.89     14.89 o 
  -6   3   2      355.82      368.05     26.92 o 
  -5   3   2     1062.25     1038.59     27.67 o 
  -4   3   2        3.78        7.13      6.66 o 
  -3   3   2      274.98      246.54      8.24 o 
  -2   3   2     1863.72     1844.98     30.63 o 
  -1   3   2      693.95      603.49     14.20 o 
   0   3   2      350.58      377.28     10.90 o 
   1   3   2      343.59      275.72     21.70 o 
   2   3   2     1323.93     1314.24     25.77 o 
   3   3   2      654.08      638.27     13.93 o 
   4   3   2       65.01       70.06      6.88 o 
   5   3   2      135.38      170.32     24.56 o 
   6   3   2       43.38       68.05     19.13 o 
  -7   4   2      199.48      251.19     29.58 o 
  -6   4   2      758.29      735.02     38.07 o 
  -5   4   2      311.48      307.56     21.05 o 
  -4   4   2      318.73      278.02      9.89 o 
  -3   4   2     2663.44     2588.99     34.02 o 
  -2   4   2      961.08      926.03     34.13 o 
  -1   4   2      505.56      639.27     16.13 o 
   0   4   2       39.13       50.03     18.29 o 
   1   4   2     1721.60     1695.85     31.35 o 
   2   4   2      383.37      381.58     14.12 o 
   3   4   2       54.22       78.00     11.88 o 
   4   4   2      116.47      168.45     24.06 o 
   5   4   2       95.33      117.46     21.60 o 
   6   4   2       19.51       19.23     15.68 o 
  -7   5   2      330.15      335.41     33.92 o 
  -6   5   2      618.60      585.02     35.99 o 
  -5   5   2       98.50       90.78     24.95 o 
  -4   5   2     1318.70     1337.32     44.72 o 
  -3   5   2     1966.64     1988.67     50.79 o 
  -2   5   2     1505.47     1555.44     29.67 o 
  -1   5   2     1985.88     1850.15     33.28 o 
   0   5   2      748.38      726.65     19.26 o 
   1   5   2     3248.44     3292.28     52.68 o 
   2   5   2       79.68       84.64     10.00 o 
   3   5   2       69.61       78.72     10.43 o 
   4   5   2      186.15      212.03     27.91 o 
   5   5   2        0.51        0.99     10.95 o 
   6   5   2        3.49        4.83     14.30 o 
  -7   6   2       46.62       67.06     18.34 o 
  -6   6   2        4.92       -6.31      9.07 o 
  -5   6   2      272.49      276.17     15.60 o 
  -4   6   2     1582.17     1579.77     36.15 o 
  -3   6   2      147.91      148.03      9.60 o 
  -2   6   2       27.35       12.74      5.24 o 
  -1   6   2      438.36      414.04     24.86 o 
   0   6   2      550.26      514.44     19.58 o 
   1   6   2      246.79      235.91     13.26 o 
   2   6   2        0.52       -5.05      5.05 o 
   3   6   2      359.82      377.13     30.87 o 
   4   6   2       55.15       93.00     22.39 o 
   5   6   2        0.02      -11.64     11.64 o 
   6   6   2        8.96       -1.08     14.00 o 
  -7   7   2        1.78        1.38     12.43 o 
  -6   7   2      204.09      191.82     26.13 o 
  -5   7   2      638.10      668.05     29.04 o 
  -4   7   2      705.38      744.59     36.78 o 
  -3   7   2        8.18       -0.82      4.43 o 
  -2   7   2     1029.46      973.85     36.85 o 
  -1   7   2      453.43      415.52     16.21 o 
   0   7   2      304.12      274.34     14.05 o 
   1   7   2       29.84       29.75      8.19 o 
   2   7   2       26.41       54.22     10.68 o 
   3   7   2       25.62       16.96     13.31 o 
   4   7   2        1.84        4.54     13.51 o 
   5   7   2        2.18      -12.33     12.33 o 
  -7   8   2       82.18       57.10     18.74 o 
  -6   8   2      565.91      508.00     35.80 o 
  -5   8   2      646.40      608.10     36.88 o 
  -4   8   2       21.02       13.02     11.93 o 
  -3   8   2      575.27      582.55     31.06 o 
  -2   8   2     1079.89      981.92     38.97 o 
  -1   8   2      874.99      855.74     25.28 o 
   0   8   2      135.43      146.51     13.72 o 
   1   8   2       16.97       15.86      7.97 o 
   2   8   2      229.82      232.46     17.23 o 
   3   8   2        0.34       -6.31     11.64 o 
   4   8   2        4.07        1.08     13.61 o 
   5   8   2       10.85       24.06     17.65 o 
  -6   9   2      183.04      207.99     28.50 o 
  -5   9   2        0.06       -2.07     10.26 o 
  -4   9   2        1.09        0.49      8.78 o 
  -3   9   2      697.67      657.51     35.21 o 
  -2   9   2       56.63       54.90      9.49 o 
  -1   9   2       49.13       25.27      8.25 o 
   0   9   2       37.86       56.09     22.93 o 
   1   9   2       85.02      114.59     14.50 o 
   2   9   2       46.36       27.22     15.48 o 
   3   9   2        7.71      -10.16     10.65 o 
   4   9   2       37.30       31.16     18.24 o 
  -6  10   2       30.93       33.53     15.68 o 
  -5  10   2       63.12       63.12     18.24 o 
  -4  10   2       91.80      111.45     20.71 o 
  -3  10   2      388.27      381.47     28.20 o 
  -2  10   2        9.53        1.55      6.53 o 
  -1  10   2       45.55       41.36     16.57 o 
   0  10   2       65.66       71.98     12.13 o 
   1  10   2       31.44       18.19      8.86 o 
   2  10   2        7.33        7.40     14.30 o 
   3  10   2        5.58       -3.06     11.64 o 
   4  10   2        6.95       -5.03     16.17 o 
  -5  11   2      315.14      314.21     29.78 o 
  -4  11   2      235.39      288.18     32.94 o 
  -3  11   2       42.85       47.44     15.29 o 
  -2  11   2       61.90      100.30     20.12 o 
  -1  11   2      181.15      194.29     32.44 o 
   0  11   2      148.30      186.32     41.86 o 
   1  11   2        0.75        3.94     13.51 o 
   2  11   2        6.05       -2.56     14.79 o 
   3  11   2        6.63        1.28     18.44 o 
  -5  12   2      122.74      142.41     26.63 o 
  -4  12   2        0.91        7.30     14.40 o 
  -3  12   2       16.86      -11.04     11.04 o 
  -2  12   2       64.78       99.12     21.20 o 
  -1  12   2        1.14       -5.81      8.23 o 
   0  12   2       26.48       12.71      9.12 o 
   1  12   2        0.04      -11.93     11.93 o 
   2  12   2        9.29        7.59     17.85 o 
  -4  13   2        0.00       -7.20     13.41 o 
  -3  13   2        1.14        1.97     14.50 o 
  -2  13   2       51.12       56.90     19.53 o 
  -1  13   2        7.55       10.85     15.48 o 
   0  13   2        0.10        9.57     14.30 o 
   1  13   2        1.12        1.78     15.68 o 
  -2  14   2        4.07        2.27     14.30 o 
  -1  14   2        0.32       10.26     15.58 o 
  -1 -14   3       23.85       19.53     11.70 o 
   0 -14   3        3.53      -13.61     13.71 o 
   1 -14   3       33.07       66.87     20.71 o 
   2 -14   3        1.49      -12.82     12.82 o 
   3 -14   3       32.95       26.63     17.85 o 
  -3 -13   3        2.05        0.26     11.44 o 
  -2 -13   3       10.14        4.85     10.37 o 
  -1 -13   3        0.54       -1.54      9.70 o 
   0 -13   3        7.72       19.43     14.79 o 
   1 -13   3      264.28      340.93     36.49 o 
   2 -13   3      426.49      408.58     33.23 o 
   3 -13   3        0.12       -8.38     12.92 o 
   4 -13   3       17.91       35.60     18.94 o 
  -3 -12   3        0.03      -14.89     14.89 o 
  -2 -12   3        0.64        4.73     14.40 o 
  -1 -12   3        5.00      -10.26     10.26 o 
   0 -12   3       39.85       45.98     11.44 o 
   1 -12   3       50.20       46.25     16.96 o 
   2 -12   3      202.15      194.87     27.02 o 
   3 -12   3       77.10       57.59     19.53 o 
   4 -12   3       94.94       92.51     22.19 o 
   5 -12   3      216.84      216.47     31.85 o 
  -4 -11   3        0.53        2.27     15.98 o 
  -3 -11   3        0.01       -1.48     15.88 o 
  -2 -11   3       74.43       78.60     20.91 o 
  -1 -11   3       31.68       40.14     17.36 o 
   0 -11   3      332.01      379.99     30.77 o 
   1 -11   3       21.10       23.87     13.41 o 
   2 -11   3       56.03       59.96     16.96 o 
   3 -11   3       37.50       41.52     16.47 o 
   4 -11   3      172.34      173.20     22.09 o 
   5 -11   3        8.36       -1.24      9.46 o 
  -5 -10   3        7.23       -1.38     15.39 o 
  -4 -10   3       11.86       14.79     16.57 o 
  -3 -10   3        4.83       18.74     15.19 o 
  -2 -10   3       53.30       86.29     20.91 o 
  -1 -10   3      298.00      292.12     27.32 o 
   0 -10   3       83.54      107.60     21.30 o 
   1 -10   3       45.71       41.42     14.60 o 
   2 -10   3     1068.56     1170.77     49.60 o 
   3 -10   3     2091.66     1955.58     48.35 o 
   4 -10   3       35.68       19.70     18.10 o 
   5 -10   3        1.16       -3.22      8.52 o 
   6 -10   3      129.27      144.58     19.27 o 
  -5  -9   3        3.95      -13.61     13.61 o 
  -4  -9   3        4.35       -8.48     13.22 o 
  -3  -9   3        3.80       -5.92     11.93 o 
  -2  -9   3       51.37       64.30     17.26 o 
  -1  -9   3       60.29       76.93     18.15 o 
   0  -9   3        4.86       11.64     12.03 o 
   1  -9   3      291.78      270.72     22.88 o 
   2  -9   3      695.76      727.23     37.57 o 
   3  -9   3     1572.69     1446.74     51.43 o 
   4  -9   3      119.52       99.24     14.20 o 
   5  -9   3      255.28      269.29     21.53 o 
   6  -9   3      448.10      450.55     51.83 o 
  -6  -8   3        0.01       10.75     15.19 o 
  -5  -8   3        0.04       -7.10     12.33 o 
  -4  -8   3        1.74        3.85     10.55 o 
  -3  -8   3       41.91       45.56     16.67 o 
  -2  -8   3       27.48       25.15     13.22 o 
  -1  -8   3       83.69      102.67     18.24 o 
   0  -8   3      234.12      249.21     21.99 o 
   1  -8   3     1681.32     1661.97     53.84 o 
   2  -8   3      872.21      822.17     28.65 o 
   3  -8   3        5.87        5.81      6.17 o 
   4  -8   3      104.89      103.19     26.23 o 
   5  -8   3      551.65      536.74     24.36 o 
   6  -8   3       68.95       55.26     14.69 o 
  -6  -7   3        0.80       -8.68     11.93 o 
  -5  -7   3       18.81       11.44     13.02 o 
  -4  -7   3       88.67      131.96     20.31 o 
  -3  -7   3      294.52      305.53     23.96 o 
  -2  -7   3       58.77       61.93     14.40 o 
  -1  -7   3      190.57      217.16     21.70 o 
   0  -7   3     3868.74     3877.67     89.25 o 
   1  -7   3      544.00      484.73     26.23 o 
   2  -7   3       32.35       33.94      7.52 o 
   3  -7   3     1823.85     1890.46     41.89 o 
   4  -7   3     3457.25     3532.53     64.72 o 
   5  -7   3      394.85      346.12     19.29 o 
   6  -7   3        5.30       14.76     24.41 o 
  -6  -6   3        6.82        8.98     12.62 o 
  -5  -6   3       17.79       28.11     13.41 o 
  -4  -6   3      128.46      166.37     21.10 o 
  -3  -6   3      236.04      200.10     18.15 o 
  -2  -6   3        1.64        1.87      7.40 o 
  -1  -6   3      586.92      540.64     26.43 o 
   0  -6   3     2089.98     2073.99     56.41 o 
   1  -6   3       12.53        8.66      9.12 o 
   2  -6   3      244.23      237.03     23.87 o 
   3  -6   3     2215.99     2266.74     45.01 o 
   4  -6   3     2920.98     3112.50     58.21 o 
   5  -6   3        1.26       -1.09     10.65 o 
   6  -6   3      242.65      260.04     24.07 o 
   7  -6   3      234.12      287.58     33.53 o 
  -7  -5   3        0.02       -7.15      8.11 o 
  -6  -5   3       27.34       29.93      9.15 o 
  -5  -5   3       32.34       51.53     11.64 o 
  -4  -5   3       44.87       46.06     12.23 o 
  -3  -5   3       40.74       51.78     11.44 o 
  -2  -5   3      626.52      637.39     27.12 o 
  -1  -5   3      673.78      626.35     25.64 o 
   0  -5   3      296.18      263.72     17.45 o 
   1  -5   3      309.63      322.95     21.40 o 
   2  -5   3     2976.79     3116.67     51.29 o 
   3  -5   3     2708.28     2638.53     47.87 o 
   4  -5   3       39.20       40.53     11.29 o 
   5  -5   3        2.96       -0.87     10.95 o 
   6  -5   3      590.12      620.99     26.00 o 
   7  -5   3       62.25       62.13     19.82 o 
  -7  -4   3        0.34        5.56     10.40 o 
  -6  -4   3      101.72      133.72     18.84 o 
  -5  -4   3       24.85       27.24      8.70 o 
  -4  -4   3       11.26       21.17      6.45 o 
  -3  -4   3      578.63      582.84     17.66 o 
  -2  -4   3     1917.84     1916.60     48.91 o 
  -1  -4   3     2546.72     2570.52     57.20 o 
   0  -4   3      137.32      128.43     17.01 o 
   1  -4   3    12614.29    14021.55    134.70 o 
   2  -4   3     1703.35     1671.97     25.00 o 
   3  -4   3      559.22      546.08     12.50 o 
   4  -4   3      686.03      748.61     28.06 o 
   5  -4   3     1834.12     1802.51     41.47 o 
   6  -4   3      502.65      479.20     48.52 o 
   7  -4   3       13.22       20.61     14.00 o 
  -7  -3   3        0.21        1.34      8.73 o 
  -5  -3   3      106.39       95.96     16.17 o 
  -4  -3   3       71.80       59.47     11.64 o 
  -3  -3   3     1567.93     1561.28     29.96 o 
  -2  -3   3     1390.45     1289.63     24.25 o 
  -1  -3   3      536.46      483.70     21.35 o 
   0  -3   3     2618.10     2679.17     33.97 o 
   1  -3   3     6448.69     6718.34     68.33 o 
   2  -3   3     1127.74     1185.71     18.11 o 
   3  -3   3       75.25       87.13      6.87 o 
   4  -3   3     1201.87     1230.77     33.09 o 
   5  -3   3     1739.45     1867.25     41.70 o 
   6  -3   3       60.40       59.17     17.36 o 
   7  -3   3       41.35       34.02     18.24 o 
  -7  -2   3       35.54       26.04     14.10 o 
  -6  -2   3       65.41       46.16     13.51 o 
  -5  -2   3      112.09      119.14     17.55 o 
  -4  -2   3      403.17      343.99     20.41 o 
  -3  -2   3      993.82      937.40     31.26 o 
  -2  -2   3      458.68      417.67     15.14 o 
  -1  -2   3      498.90      470.81      9.63 o 
   0  -2   3     5049.50     5388.60     54.79 o 
   1  -2   3     2017.28     2220.14     26.83 o 
   2  -2   3      272.67      307.65     14.61 o 
   3  -2   3     2490.80     2552.34     33.60 o 
   4  -2   3     1118.42     1077.62     21.35 o 
   5  -2   3      115.04      103.67     11.65 o 
   6  -2   3       13.83        3.94     10.55 o 
   7  -2   3      152.17      199.81     28.80 o 
  -7  -1   3       58.77       23.18     15.09 o 
  -6  -1   3       11.81       27.81     12.03 o 
  -5  -1   3      572.03      538.77     28.80 o 
  -4  -1   3      693.52      671.42     29.29 o 
  -3  -1   3      267.07      253.46     15.88 o 
  -2  -1   3     1388.46     1321.94     26.43 o 
  -1  -1   3     2337.08     2269.83     26.04 o 
   0  -1   3    10363.22    10882.30    102.49 o 
   1  -1   3        2.37       -1.78      1.78 o 
   2  -1   3     7354.02     8085.52     95.46 o 
   3  -1   3     2044.48     2045.13     34.71 o 
   4  -1   3      462.78      421.51     12.88 o 
   5  -1   3       18.56       15.22      7.08 o 
   6  -1   3      364.10      380.28     30.28 o 
   7  -1   3      129.98      139.85     25.15 o 
  -7   0   3        1.31       -4.24     10.55 o 
  -6   0   3       11.51        2.66      9.96 o 
  -5   0   3      954.86      949.73     39.15 o 
  -4   0   3     1415.92     1412.70     28.07 o 
  -3   0   3       30.15       30.17      3.93 o 
  -2   0   3     4526.00     4490.65     87.08 o 
  -1   0   3     1885.96     1890.77     28.66 o 
   0   0   3     1679.06     1718.79     18.48 o 
   1   0   3     1715.67     1742.25     41.52 o 
   2   0   3     3530.46     3462.21     54.68 o 
   3   0   3     1836.95     1892.42     32.59 o 
   4   0   3        0.40        5.63      4.74 o 
   5   0   3      183.40      230.48     24.85 o 
   6   0   3      333.36      419.64     31.36 o 
   7   0   3       25.24       36.39     17.95 o 
  -7   1   3       49.64       25.15     15.19 o 
  -6   1   3      346.87      347.05     25.94 o 
  -5   1   3      572.89      562.44     29.88 o 
  -4   1   3       26.84       24.68      5.68 o 
  -3   1   3     1565.02     1563.60     22.44 o 
  -2   1   3     2379.62     2402.74     43.00 o 
  -1   1   3     1833.58     1782.41     52.96 o 
   0   1   3      219.53      189.64      5.55 o 
   1   1   3     3090.92     2941.71     64.10 o 
   2   1   3     1813.54     1747.18     27.45 o 
   3   1   3      703.91      656.95     17.02 o 
   4   1   3      468.42      453.45     15.96 o 
   5   1   3      109.96      139.95     20.31 o 
   6   1   3       22.58       28.40     14.00 o 
  -7   2   3      374.67      349.02     28.70 o 
  -6   2   3      366.93      333.24     26.03 o 
  -5   2   3       60.18       76.23     14.50 o 
  -4   2   3      334.99      316.41     10.33 o 
  -3   2   3     3565.10     3612.43     42.46 o 
  -2   2   3     1285.80     1199.54     53.35 o 
  -1   2   3        5.97        6.08      3.01 o 
   0   2   3      977.07      868.69     15.83 o 
   1   2   3     4016.65     3955.08    110.25 o 
   2   2   3      270.72      253.86      8.93 o 
   3   2   3     1320.43     1374.71     20.65 o 
   4   2   3      399.58      400.99     27.42 o 
   5   2   3      175.48      211.74     25.94 o 
  -7   3   3       80.57       63.41     17.75 o 
  -6   3   3       48.18       44.48     13.71 o 
  -5   3   3       31.41       33.83     11.44 o 
  -4   3   3     1324.26     1266.83     22.41 o 
  -3   3   3     4928.36     5236.70     58.07 o 
  -2   3   3        1.76        0.11      3.21 o 
  -1   3   3     1597.57     1471.42     50.05 o 
   0   3   3     1383.13     1228.04     22.05 o 
   1   3   3      333.53      304.07     10.06 o 
   2   3   3        7.21        1.42      3.54 o 
   3   3   3      681.97      723.58     19.75 o 
   4   3   3      389.02      389.35     28.60 o 
   5   3   3       27.42       26.83     14.40 o 
   6   3   3       23.44        8.48     13.91 o 
  -7   4   3      105.08       71.20     18.44 o 
  -6   4   3       22.42        9.86     11.14 o 
  -5   4   3      930.46      974.97     41.81 o 
  -4   4   3      988.72     1011.79     20.03 o 
  -3   4   3     1278.32     1326.40     29.88 o 
  -2   4   3      963.29      954.79     21.71 o 
  -1   4   3     1024.99     1013.02     21.85 o 
   0   4   3     1687.74     1470.55     27.03 o 
   1   4   3      107.51      115.71      8.14 o 
   2   4   3      237.66      212.94     11.39 o 
   3   4   3      348.63      370.32     27.32 o 
   4   4   3      170.01      191.32     26.33 o 
   5   4   3       14.32       17.46     13.51 o 
   6   4   3        1.08       -5.82     13.31 o 
  -7   5   3        0.01        1.08     10.85 o 
  -6   5   3      681.76      606.33     36.09 o 
  -5   5   3      730.05      755.45     36.69 o 
  -4   5   3      187.96      187.95     18.49 o 
  -3   5   3        7.76        5.03      4.32 o 
  -2   5   3     2381.20     2313.57     40.20 o 
  -1   5   3     1391.87     1272.88     26.78 o 
   0   5   3      469.12      447.75     16.57 o 
   1   5   3       91.30      107.77     11.15 o 
   2   5   3      410.39      413.11     16.32 o 
   3   5   3      105.41      130.48     22.09 o 
   4   5   3      123.06      165.49     26.82 o 
   5   5   3       19.09       27.02     14.40 o 
   6   5   3       25.73       25.74     17.16 o 
  -7   6   3       64.72       47.73     16.17 o 
  -6   6   3      227.57      305.53     31.95 o 
  -5   6   3      223.13      262.53     26.82 o 
  -4   6   3       11.83        9.96      8.68 o 
  -3   6   3      552.77      524.94     17.68 o 
  -2   6   3     2213.23     2263.40     63.90 o 
  -1   6   3      186.22      181.69     10.39 o 
   0   6   3       93.81      106.84     10.01 o 
   1   6   3      181.88      188.61     22.19 o 
   2   6   3       45.71       48.32     14.79 o 
   3   6   3       25.36       24.56     13.22 o 
   4   6   3       60.45       59.77     19.23 o 
   5   6   3       27.88       11.14     13.31 o 
  -7   7   3      181.31      169.23     27.02 o 
  -6   7   3      386.61      408.39     31.26 o 
  -5   7   3        0.48       -5.03      8.48 o 
  -4   7   3      472.87      458.99     28.30 o 
  -3   7   3      654.87      681.35     21.26 o 
  -2   7   3      941.24      858.16     24.13 o 
  -1   7   3        1.02       -3.16      4.28 o 
   0   7   3      165.63      172.91     12.84 o 
   1   7   3      206.77      197.32     13.25 o 
   2   7   3        9.74       11.64     11.24 o 
   3   7   3        9.22       14.50     14.89 o 
   4   7   3       10.40       18.24     14.99 o 
   5   7   3       17.68       -5.52     14.89 o 
  -6   8   3       87.50       58.68     17.95 o 
  -5   8   3      380.21      331.47     27.12 o 
  -4   8   3      430.96      451.30     29.68 o 
  -3   8   3      234.78      222.49     20.12 o 
  -2   8   3       68.57       59.62      9.96 o 
  -1   8   3      201.41      189.82     12.58 o 
   0   8   3      392.23      407.23     29.34 o 
   1   8   3      208.12      199.60     17.01 o 
   2   8   3        0.18       -3.55     12.72 o 
   3   8   3       25.74        9.86     13.81 o 
   4   8   3        4.45       -4.44     12.72 o 
  -6   9   3        2.92       -6.80     11.34 o 
  -5   9   3      110.42      118.45     21.99 o 
  -4   9   3      224.36      263.92     27.81 o 
  -3   9   3       87.42       73.57     15.78 o 
  -2   9   3       47.43       47.12      9.38 o 
  -1   9   3      176.47      217.69     16.77 o 
   0   9   3       73.99      100.12     12.77 o 
   1   9   3        0.30        1.97      9.67 o 
   2   9   3        1.71       -3.16     12.92 o 
   3   9   3        4.13        8.68     14.40 o 
   4   9   3        6.98       -1.58     16.67 o 
  -6  10   3       70.19       20.22     16.08 o 
  -5  10   3      263.36      303.07     27.91 o 
  -4  10   3       30.88       42.01     16.08 o 
  -3  10   3       54.69       53.45     15.68 o 
  -2  10   3      106.11      107.91     20.17 o 
  -1  10   3      205.01      227.64     20.17 o 
   0  10   3       18.69        8.66      8.26 o 
   1  10   3        3.55       14.30     12.72 o 
   2  10   3        2.73        0.10     14.69 o 
   3  10   3        4.05        2.96     13.91 o 
  -5  11   3      101.49       91.32     21.50 o 
  -4  11   3       29.17       37.28     15.88 o 
  -3  11   3      127.08      157.30     23.17 o 
  -2  11   3       58.26       45.56     16.08 o 
  -1  11   3       29.85        7.54      8.55 o 
   0  11   3        3.13       -0.99     10.26 o 
   1  11   3       25.45       36.00     16.67 o 
   2  11   3       35.72        9.37     16.57 o 
   3  11   3        0.02       -6.31     16.96 o 
  -4  12   3        0.41        8.09     13.81 o 
  -3  12   3       76.92      115.09     22.78 o 
  -2  12   3       30.09       23.96     15.58 o 
  -1  12   3        1.16        4.90      9.31 o 
   0  12   3        2.28       -3.16     11.34 o 
   1  12   3        2.94       -2.37     14.69 o 
   2  12   3        1.38       -6.90     13.71 o 
  -3  13   3       16.58       10.55     14.30 o 
  -2  13   3        0.14        2.17     15.09 o 
   0  13   3       23.82       19.82     16.86 o 
   1  13   3        1.45        5.13     15.98 o 
  -1 -14   4        4.13       -3.32      9.64 o 
   0 -14   4       48.12       56.90     19.63 o 
   1 -14   4        5.05       -1.68     15.09 o 
   2 -14   4       42.60       22.88     15.39 o 
   3 -14   4       26.72       31.95     17.95 o 
  -3 -13   4        0.25        3.94     17.65 o 
  -2 -13   4       24.52       33.14     19.82 o 
  -1 -13   4        9.92        7.49     17.26 o 
   0 -13   4       31.31       47.93     18.15 o 
   1 -13   4      182.82      249.41     31.95 o 
   2 -13   4      101.44      114.80     22.88 o 
   3 -13   4      372.93      323.78     36.29 o 
   4 -13   4       90.44      137.48     26.23 o 
  -3 -12   4        0.52      -10.45     14.10 o 
  -2 -12   4       61.48       97.54     24.26 o 
  -1 -12   4       30.02       31.07     16.86 o 
   0 -12   4      111.41      105.43     21.79 o 
   1 -12   4      123.91      156.71     24.56 o 
   2 -12   4      129.23      157.30     26.63 o 
   3 -12   4       41.79       29.98     15.58 o 
   4 -12   4        0.28      -10.65     11.74 o 
  -4 -11   4        0.20      -12.62     12.62 o 
  -3 -11   4        1.15      -12.03     14.99 o 
  -2 -11   4      109.00      165.19     27.51 o 
  -1 -11   4      270.64      348.43     34.32 o 
   0 -11   4       29.34        7.99     14.30 o 
   1 -11   4      277.28      316.97     27.71 o 
   2 -11   4        0.60      -10.06     10.06 o 
   3 -11   4      176.35      154.44     25.05 o 
   4 -11   4       59.90       61.19     13.24 o 
   5 -11   4      553.03      508.45     27.13 o 
  -5 -10   4        2.30        0.99     15.58 o 
  -4 -10   4       13.24        8.28     17.75 o 
  -3 -10   4        7.53        3.85     14.60 o 
  -2 -10   4       36.97       39.74     16.86 o 
  -1 -10   4       32.07       42.51     17.65 o 
   0 -10   4      207.48      259.48     29.49 o 
   1 -10   4      414.45      494.98     32.05 o 
   2 -10   4     1220.30     1220.67     50.98 o 
   3 -10   4      394.96      371.59     21.26 o 
   4 -10   4      785.97      708.49     29.32 o 
   5 -10   4      411.37      390.08     24.41 o 
  -5  -9   4        6.24       -5.72     14.30 o 
  -4  -9   4        4.64        2.27     12.13 o 
  -3  -9   4       82.78      100.40     20.81 o 
  -2  -9   4        5.64        6.90     12.43 o 
  -1  -9   4      301.74      304.45     25.84 o 
   0  -9   4      687.36      738.38     38.07 o 
   1  -9   4      502.56      443.80     28.80 o 
   2  -9   4       76.31       73.02     11.51 o 
   3  -9   4      587.04      596.60     24.96 o 
   4  -9   4      246.66      231.87     32.84 o 
   5  -9   4      143.88      172.75     28.85 o 
   6  -9   4        1.17        1.03      8.73 o 
  -6  -8   4        0.31       -7.20     13.31 o 
  -5  -8   4       35.63       32.45     15.48 o 
  -4  -8   4      160.84      224.66     27.61 o 
  -3  -8   4       15.80       24.06     13.51 o 
  -2  -8   4       41.35       46.45     14.79 o 
  -1  -8   4      721.34      695.28     35.21 o 
   0  -8   4     3336.05     3265.17     83.53 o 
   1  -8   4       61.98       80.38     15.88 o 
   2  -8   4      287.68      252.08     15.29 o 
   3  -8   4       48.20       53.04     10.01 o 
   4  -8   4      268.61      238.49     16.97 o 
   5  -8   4        0.02       -4.72      7.30 o 
   6  -8   4      603.12      576.76     27.44 o 
  -6  -7   4        5.97       -0.30     12.62 o 
  -5  -7   4       49.43       47.04     16.47 o 
  -4  -7   4       61.40       62.03     16.77 o 
  -3  -7   4       37.57       47.04     14.40 o 
  -2  -7   4      240.63      221.21     19.53 o 
  -1  -7   4      735.91      706.72     32.84 o 
   0  -7   4      141.15      138.76     18.54 o 
   1  -7   4      999.61     1007.61     27.75 o 
   2  -7   4     1209.86     1181.85     42.55 o 
   3  -7   4     3964.56     4005.36     68.89 o 
   4  -7   4      628.11      642.72     25.00 o 
   5  -7   4      395.13      382.56     20.41 o 
   6  -7   4      478.50      464.17     24.17 o 
  -6  -6   4       88.78      127.91     22.98 o 
  -5  -6   4       11.35        6.51     11.34 o 
  -4  -6   4      174.55      188.86     23.17 o 
  -3  -6   4      165.92      194.18     21.50 o 
  -2  -6   4      594.67      595.28     28.70 o 
  -1  -6   4      196.99      183.53     16.07 o 
   0  -6   4      360.59      359.97     22.19 o 
   1  -6   4     2920.80     2983.52     51.65 o 
   2  -6   4     1690.97     1758.68     37.57 o 
   3  -6   4       29.37       30.86      7.76 o 
   4  -6   4      740.82      779.34     26.31 o 
   5  -6   4      260.84      251.33     16.44 o 
   6  -6   4      339.70      301.06     19.28 o 
  -7  -5   4       18.54       22.48     11.08 o 
  -6  -5   4       76.59       86.48     13.31 o 
  -5  -5   4       24.63       30.88      9.05 o 
  -4  -5   4      184.94      202.16     13.43 o 
  -3  -5   4     1625.80     1496.49     47.43 o 
  -2  -5   4      178.83      171.90     14.99 o 
  -1  -5   4      216.07      188.76     14.79 o 
   0  -5   4     2003.93     2061.46     37.83 o 
   1  -5   4    11517.67    12646.56    125.33 o 
   2  -5   4      152.66      135.72      6.44 o 
   3  -5   4       34.24       31.83      9.22 o 
   4  -5   4        1.59       -0.06      5.47 o 
   5  -5   4      243.16      246.66     23.92 o 
   6  -5   4       31.91       20.81     14.69 o 
  -7  -4   4       14.78       30.90     12.73 o 
  -6  -4   4       64.13       94.51     14.01 o 
  -5  -4   4      104.48      117.27     12.55 o 
  -4  -4   4      479.49      523.47     29.98 o 
  -3  -4   4     1115.71     1162.76     26.58 o 
  -2  -4   4        3.43       10.75      6.31 o 
  -1  -4   4      739.91      658.85     17.81 o 
   0  -4   4     3825.60     3915.73     56.18 o 
   1  -4   4     1184.54     1176.34     19.46 o 
   2  -4   4      312.44      345.66      9.68 o 
   3  -4   4     1299.09     1343.74     30.42 o 
   4  -4   4     3473.94     3637.93     61.71 o 
   5  -4   4      214.54      201.78     16.02 o 
   6  -4   4       63.06       71.89     19.82 o 
  -7  -3   4       10.27        6.70     11.20 o 
  -6  -3   4       11.70       -3.16      8.78 o 
  -5  -3   4      559.47      516.97     28.99 o 
  -3  -3   4     2897.29     2786.52     44.75 o 
  -2  -3   4      740.42      672.59     14.50 o 
  -1  -3   4     1593.11     1568.14     28.63 o 
   0  -3   4     1312.43     1270.84     19.53 o 
   1  -3   4       20.13       26.40      3.90 o 
   2  -3   4     1692.40     1782.78     25.44 o 
   3  -3   4     2469.91     2600.86     34.79 o 
   4  -3   4      136.27      147.23     11.29 o 
   5  -3   4      204.81      214.85     14.98 o 
   6  -3   4      111.37      141.42     23.37 o 
  -7  -2   4       45.70       49.02     16.67 o 
  -6  -2   4      198.47      162.63     21.79 o 
  -5  -2   4      668.48      651.89     31.95 o 
  -4  -2   4      668.58      610.47     27.91 o 
  -3  -2   4      246.17      208.98     14.89 o 
  -2  -2   4     4798.53     4590.63     50.23 o 
  -1  -2   4     1400.94     1308.20     15.90 o 
   0  -2   4      120.14      130.44      5.53 o 
   1  -2   4      985.95     1092.18     17.15 o 
   2  -2   4     8817.18     9842.50     98.08 o 
   3  -2   4      974.54      956.53     18.20 o 
   4  -2   4       26.87       23.77      6.62 o 
   5  -2   4      144.96      101.49     19.33 o 
   6  -2   4      109.04      118.45     22.29 o 
  -7  -1   4       11.00       -0.49     11.74 o 
  -6  -1   4      298.09      305.93     24.26 o 
  -5  -1   4      436.38      372.39     24.46 o 
  -4  -1   4      116.46      114.21     15.78 o 
  -3  -1   4     2145.90     2150.22     38.91 o 
  -2  -1   4     3831.88     3753.76     54.15 o 
  -1  -1   4     1741.51     1710.89     26.56 o 
   0  -1   4     1078.22      994.21     14.96 o 
   1  -1   4     3142.81     3336.51     39.04 o 
   2  -1   4     1355.65     1363.70     24.11 o 
   3  -1   4       26.96       27.62      4.48 o 
   4  -1   4      187.76      182.02      8.95 o 
   5  -1   4     1061.77     1176.19     49.70 o 
   6  -1   4       33.61       23.96     15.09 o 
  -7   0   4      237.58      211.44     26.72 o 
  -6   0   4       21.51        3.75     10.65 o 
  -5   0   4        0.43        2.96      8.09 o 
  -4   0   4      723.36      698.02     15.42 o 
  -3   0   4     2004.99     1879.28     31.74 o 
  -2   0   4    10071.13    10805.33    130.40 o 
  -1   0   4        7.02        6.94      3.34 o 
   0   0   4     3304.79     3337.67     33.39 o 
   1   0   4      717.24      674.37     24.75 o 
   2   0   4      412.01      405.58     11.44 o 
   3   0   4      207.31      184.76      8.84 o 
   4   0   4      654.46      582.55     28.89 o 
   5   0   4       85.48       89.45     17.36 o 
   6   0   4       39.32       27.81     14.69 o 
  -7   1   4       60.23       58.38     18.34 o 
  -6   1   4       11.86       11.83     11.24 o 
  -5   1   4      754.00      707.90     33.83 o 
  -4   1   4     1437.71     1457.54     23.55 o 
  -3   1   4     4506.80     4585.53     50.77 o 
  -2   1   4       95.37       94.90     16.72 o 
  -1   1   4     1039.54      983.43     19.33 o 
   0   1   4     4548.23     4359.56     55.49 o 
   1   1   4        1.01        0.49      4.54 o 
   2   1   4       25.15       22.49      8.19 o 
   3   1   4     2055.59     2042.99     34.03 o 
   4   1   4      283.15      283.15     21.70 o 
   5   1   4       57.62       82.45     16.86 o 
   6   1   4      146.61      144.58     24.06 o 
  -7   2   4       11.70       -2.56     12.53 o 
  -6   2   4        4.30       -1.58      9.67 o 
  -5   2   4     1478.57     1479.83     51.77 o 
  -4   2   4      968.18      939.68     25.13 o 
  -3   2   4       73.92       84.03     28.65 o 
  -2   2   4     2992.08     2976.21     45.78 o 
  -1   2   4     1888.76     1829.42     51.67 o 
   0   2   4     6091.43     5963.98     74.22 o 
   1   2   4      372.28      338.37     19.23 o 
   2   2   4      448.74      416.19     10.83 o 
   3   2   4      398.91      417.85     25.84 o 
   4   2   4       50.57       46.94     13.71 o 
   5   2   4        3.45       -7.40     10.55 o 
  -7   3   4       14.15       12.03     11.83 o 
  -6   3   4      681.31      686.50     38.07 o 
  -5   3   4      454.42      443.45     18.62 o 
  -4   3   4      180.06      195.45     14.89 o 
  -3   3   4       85.95       70.61     11.59 o 
  -2   3   4     2242.98     2081.89     36.09 o 
  -1   3   4     7948.66     7979.24     99.46 o 
   0   3   4      746.50      721.10     15.81 o 
   1   3   4     1390.44     1328.14     29.54 o 
   2   3   4      101.73      112.84      8.24 o 
   3   3   4      316.59      344.78     25.34 o 
   4   3   4        1.31       12.33     11.14 o 
   5   3   4       45.34       44.08     16.27 o 
  -7   4   4       13.99       10.95     13.61 o 
  -6   4   4      301.90      262.93     23.96 o 
  -5   4   4       82.25       82.45     16.67 o 
  -4   4   4      409.33      364.70     27.12 o 
  -3   4   4     1237.25     1249.95     28.14 o 
  -2   4   4     4660.35     4662.22     74.65 o 
  -1   4   4       83.08       77.02      7.49 o 
   0   4   4       14.68       19.78      4.45 o 
   1   4   4     1628.12     1551.25     27.89 o 
   2   4   4      128.82      155.63     19.92 o 
   3   4   4       71.27       48.92     14.99 o 
   4   4   4      158.06      213.91     27.32 o 
   5   4   4       11.71       22.19     14.89 o 
   6   4   4        6.49        4.04     14.40 o 
  -7   5   4      205.23      208.98     28.01 o 
  -6   5   4      189.80      237.48     27.32 o 
  -5   5   4       31.26       33.83     12.53 o 
  -4   5   4     1584.50     1636.46     35.83 o 
  -3   5   4     1037.62      995.72     25.45 o 
  -2   5   4      228.43      197.87     12.13 o 
  -1   5   4      551.95      569.91     17.25 o 
   0   5   4      282.72      272.15     14.94 o 
   1   5   4     1797.97     1658.83     50.84 o 
   2   5   4        0.82       -3.16      7.79 o 
   3   5   4       32.02       52.07     16.17 o 
   4   5   4       15.82        0.10     11.14 o 
   5   5   4       13.18       22.98     16.08 o 
  -7   6   4       16.81       31.07     14.89 o 
  -6   6   4      143.39      168.94     25.15 o 
  -5   6   4      617.74      593.71     33.73 o 
  -4   6   4      712.95      791.54     36.59 o 
  -3   6   4      795.71      841.98     24.09 o 
  -2   6   4       10.13       -0.76      4.36 o 
  -1   6   4      385.22      373.89     14.93 o 
   0   6   4     1940.03     1962.54     86.29 o 
   1   6   4      206.29      190.20     26.38 o 
   2   6   4       83.18       60.55     16.08 o 
   3   6   4        2.37       18.64     13.91 o 
   4   6   4       41.85       39.25     17.65 o 
   5   6   4        1.83        3.16     14.10 o 
  -7   7   4       30.92       39.94     17.16 o 
  -6   7   4        0.44       -9.37      9.37 o 
  -5   7   4      284.53      298.92     24.95 o 
  -4   7   4      306.38      286.40     22.88 o 
  -3   7   4        0.98        0.79      5.26 o 
  -2   7   4      327.58      343.79     19.87 o 
  -1   7   4     1214.19     1143.30     28.94 o 
   0   7   4      121.29      137.44     12.44 o 
   1   7   4       54.06       31.56     12.82 o 
   2   7   4      126.14      158.09     24.85 o 
   3   7   4       58.06       63.61     19.23 o 
   4   7   4        9.23       -4.24     12.43 o 
   5   7   4        4.65      -13.51     13.51 o 
  -6   8   4      211.16      218.44     28.40 o 
  -5   8   4      176.92      228.31     27.02 o 
  -4   8   4      191.30      186.30     22.78 o 
  -3   8   4      542.03      575.18     21.43 o 
  -2   8   4      246.81      231.51     23.87 o 
  -1   8   4      106.89      101.52     14.84 o 
   0   8   4       25.90       43.57     16.72 o 
   1   8   4       13.16        7.69     10.75 o 
   2   8   4      145.06      159.18     26.43 o 
   3   8   4        9.02       -0.59     12.33 o 
   4   8   4        1.79      -11.04     15.38 o 
  -6   9   4       33.33       44.97     18.15 o 
  -5   9   4      131.78      132.06     21.99 o 
  -4   9   4       98.60      116.77     20.12 o 
  -3   9   4      325.16      369.34     26.53 o 
  -2   9   4      371.00      348.86     18.84 o 
  -1   9   4       33.20       21.26     15.63 o 
   0   9   4       26.36       21.30     12.92 o 
   1   9   4      162.68      198.42     27.42 o 
   2   9   4       14.24        6.02     12.43 o 
   3   9   4        1.56       -4.73     13.51 o 
   4   9   4        1.11       -5.33     15.29 o 
  -6  10   4       85.74       82.05     22.49 o 
  -5  10   4        3.54      -10.06     10.06 o 
  -4  10   4       37.97       33.53     16.57 o 
  -3  10   4      169.98      228.60     26.63 o 
  -2  10   4       53.73       33.23      9.53 o 
  -1  10   4       10.15        3.52      7.40 o 
   0  10   4      147.78      176.43     26.53 o 
   1  10   4       14.23       12.53     13.41 o 
   2  10   4       11.20        7.00     14.50 o 
   3  10   4        4.58       26.33     18.64 o 
  -5  11   4       85.44      162.33     26.53 o 
  -4  11   4       19.44       17.06     14.30 o 
  -3  11   4      120.14      152.08     23.27 o 
  -2  11   4       95.41      122.29     20.41 o 
  -1  11   4        4.80        7.56      8.18 o 
   0  11   4       15.46       20.51     12.82 o 
   1  11   4        0.89        3.75     12.43 o 
   2  11   4        0.26        9.07     16.27 o 
  -4  12   4       30.02       18.84     16.37 o 
  -3  12   4        2.83       -8.28     11.83 o 
  -2  12   4       46.65       73.67     18.74 o 
  -1  12   4       46.70       16.77     14.10 o 
   0  12   4        3.96       -0.30     13.51 o 
   1  12   4        1.05       -6.41     13.31 o 
  -3  13   4        1.03       -7.49     11.64 o 
  -2  13   4       17.70       32.45     16.57 o 
   0  13   4        0.04       -5.92     14.50 o 
  -1 -14   5       18.70       18.84     19.03 o 
   0 -14   5        0.47       20.32     17.85 o 
   1 -14   5        0.88        0.30     12.43 o 
   2 -14   5       40.56       25.84     16.96 o 
  -3 -13   5       16.69        0.10     21.01 o 
  -2 -13   5        0.57      -13.61     15.98 o 
  -1 -13   5        0.52        5.92     14.99 o 
   0 -13   5        2.64       -8.88     13.91 o 
   1 -13   5        0.94       -7.89     12.82 o 
   2 -13   5       92.97       84.12     21.80 o 
   3 -13   5        5.24       -3.45     13.31 o 
   4 -13   5       63.27       46.94     20.41 o 
  -3 -12   5       13.62       13.22     21.01 o 
  -2 -12   5        4.77       12.13     18.34 o 
  -1 -12   5        5.28       -8.98     12.23 o 
   0 -12   5       57.49       41.52     16.86 o 
   1 -12   5      257.69      271.31     30.87 o 
   2 -12   5      507.84      520.23     36.69 o 
   3 -12   5      342.27      391.92     39.45 o 
   4 -12   5      239.93      232.22     22.41 o 
  -4 -11   5       28.79       28.70     19.82 o 
  -3 -11   5       29.60       35.90     17.85 o 
  -2 -11   5       39.66       47.63     19.92 o 
  -1 -11   5      166.57      203.36     28.20 o 
   0 -11   5      288.37      328.71     33.53 o 
   1 -11   5        8.70        7.49     12.92 o 
   2 -11   5       11.65       -5.72     10.75 o 
   3 -11   5      261.80      273.76     22.50 o 
   4 -11   5      236.29      217.03     21.02 o 
   5 -11   5       46.24       25.21     12.14 o 
  -5 -10   5        6.99        1.28     15.39 o 
  -4 -10   5        0.23      -12.33     13.02 o 
  -3 -10   5        8.20        0.69     12.82 o 
  -2 -10   5      197.55      311.94     34.22 o 
  -1 -10   5        4.21       -0.30     11.54 o 
   0 -10   5      107.52       73.08     19.13 o 
   1 -10   5        4.33        6.11     11.83 o 
   2 -10   5        4.59        1.25      7.29 o 
   3 -10   5      889.88      868.43     31.69 o 
   4 -10   5        5.68        1.10      8.36 o 
   5 -10   5        4.80       -6.85      8.56 o 
  -5  -9   5        3.74       -4.24     15.19 o 
  -4  -9   5       11.84       14.99     14.30 o 
  -3  -9   5        7.77       24.65     14.20 o 
  -2  -9   5      181.16      211.15     27.02 o 
  -1  -9   5      147.15      181.86     25.84 o 
   0  -9   5       87.32       74.66     17.85 o 
   1  -9   5      182.42      202.57     25.15 o 
   2  -9   5      822.82      771.65     27.75 o 
   3  -9   5      367.29      335.20     19.25 o 
   4  -9   5      458.18      422.36     22.20 o 
   5  -9   5      228.91      192.80     28.20 o 
  -6  -8   5        5.30        0.89     16.17 o 
  -5  -8   5       99.53       99.32     21.79 o 
  -4  -8   5        0.73       -9.86      9.86 o 
  -3  -8   5      235.13      298.43     29.29 o 
  -2  -8   5      494.24      443.90     29.29 o 
  -1  -8   5      551.28      514.71     30.67 o 
   0  -8   5      627.01      663.23     34.12 o 
   1  -8   5     1157.21     1208.07     33.02 o 
   2  -8   5      192.25      186.78     34.61 o 
   3  -8   5      195.45      240.86     17.08 o 
   4  -8   5      375.51      369.58     20.04 o 
   5  -8   5      373.68      377.83     22.73 o 
   6  -8   5      138.00      145.17     27.22 o 
  -6  -7   5       39.71       27.52     17.06 o 
  -5  -7   5        2.08       -9.67     10.85 o 
  -4  -7   5       53.22       53.06     16.27 o 
  -3  -7   5      184.95      165.39     21.50 o 
  -2  -7   5      194.25      164.50     20.51 o 
  -1  -7   5      508.55      527.13     28.89 o 
   0  -7   5       12.22       23.87     11.74 o 
   1  -7   5      808.91      714.91     23.57 o 
   2  -7   5      511.90      457.43     19.32 o 
   3  -7   5       58.57       66.42     13.66 o 
   4  -7   5     1841.92     1943.23     45.92 o 
   5  -7   5      114.48      121.73     15.03 o 
   6  -7   5       21.28        2.66     13.91 o 
  -6  -6   5        1.07       -9.17     12.53 o 
  -5  -6   5       57.05       56.71     15.78 o 
  -4  -6   5       48.08       47.83     14.60 o 
  -3  -6   5      365.01      301.29     22.58 o 
  -2  -6   5        7.11        6.11      9.57 o 
  -1  -6   5      348.01      307.31     20.61 o 
   0  -6   5     1647.95     1664.08     35.56 o 
   1  -6   5      243.62      236.46      9.55 o 
   2  -6   5        1.23        0.55      4.62 o 
   3  -6   5     1247.42     1230.15     32.14 o 
   4  -6   5       96.06       86.91     19.38 o 
   5  -6   5       68.41       61.20     10.84 o 
   6  -6   5       83.94      104.25     21.89 o 
  -7  -5   5       10.78       22.31     10.54 o 
  -6  -5   5       32.70       42.16     18.49 o 
  -5  -5   5      106.00      134.06     13.63 o 
  -4  -5   5      813.28      840.21     25.34 o 
  -3  -5   5      267.94      266.38     19.92 o 
  -2  -5   5     1194.22     1180.33     39.94 o 
  -1  -5   5     2575.92     2534.28     44.22 o 
   0  -5   5     5211.70     5677.66     64.84 o 
   1  -5   5     1234.61     1337.34     26.55 o 
   2  -5   5      690.60      716.01     33.90 o 
   3  -5   5      561.69      566.52     22.98 o 
   4  -5   5      338.56      352.54     17.27 o 
   5  -5   5       37.23       20.22     14.20 o 
   6  -5   5      283.19      330.78     30.47 o 
  -7  -4   5        6.44       10.75     10.18 o 
  -6  -4   5       27.50       59.16     12.14 o 
  -5  -4   5      293.20      320.59     16.96 o 
  -4  -4   5       64.56       66.23      9.84 o 
  -3  -4   5      116.56      117.36     10.34 o 
  -2  -4   5     1819.13     1735.14     51.48 o 
  -1  -4   5     2196.91     2106.64     37.44 o 
   0  -4   5       56.59       77.76      6.31 o 
   1  -4   5       89.23      137.36      7.00 o 
   2  -4   5     1105.18     1036.75     19.05 o 
   3  -4   5     1673.80     1732.01     36.15 o 
   4  -4   5      171.47      178.56     12.95 o 
   5  -4   5      976.29     1014.76     48.62 o 
   6  -4   5      158.35      162.92     26.33 o 
  -7  -3   5      271.18      431.38     30.12 o 
  -6  -3   5      456.40      444.79     29.78 o 
  -5  -3   5      108.74       94.97     16.77 o 
  -4  -3   5       99.06      114.13     15.83 o 
  -3  -3   5      182.46      180.47     10.67 o 
  -2  -3   5     2346.65     2287.48     31.56 o 
  -1  -3   5      550.65      548.45     19.21 o 
   0  -3   5       17.67       13.23      3.34 o 
   1  -3   5     2763.26     2928.83     37.00 o 
   2  -3   5      434.87      421.25     17.01 o 
   3  -3   5      135.84      146.74     11.39 o 
   4  -3   5      484.69      511.06     19.02 o 
   5  -3   5       19.88       -9.76      9.76 o 
   6  -3   5        4.89       11.05     14.30 o 
  -7  -2   5       59.79       24.95     14.00 o 
  -6  -2   5      317.86      298.23     24.75 o 
  -5  -2   5       77.08       60.46     13.91 o 
  -4  -2   5      379.28      326.64     20.91 o 
  -3  -2   5     4380.38     4269.95     65.28 o 
  -2  -2   5     2026.29     2090.75     45.76 o 
  -1  -2   5      796.28      811.39     14.58 o 
   0  -2   5     5639.14     5919.11    109.11 o 
   1  -2   5     9583.91    10641.75    105.20 o 
   2  -2   5      195.17      233.55     10.54 o 
   3  -2   5       77.32       75.76      6.47 o 
   4  -2   5      117.03       99.12     17.75 o 
   5  -2   5      159.66      193.89     24.16 o 
   6  -2   5        8.54       -0.49     11.24 o 
  -7  -1   5        0.84       -7.79     10.36 o 
  -6  -1   5      262.35      272.99     28.60 o 
  -5  -1   5      203.17      198.33     18.74 o 
  -4  -1   5     1170.91     1208.16     30.33 o 
  -3  -1   5      943.45      922.99     23.84 o 
  -2  -1   5      280.32      251.47     25.45 o 
  -1  -1   5     1850.80     1927.86     21.04 o 
   0  -1   5     7579.77     7783.90     78.06 o 
   1  -1   5      124.12      120.46      5.50 o 
   2  -1   5      568.63      592.09     12.49 o 
   3  -1   5      667.09      662.70     15.06 o 
   4  -1   5      771.76      763.26     24.47 o 
   5  -1   5      177.97      210.65     25.05 o 
   6  -1   5      207.37      179.00     26.13 o 
  -7   0   5        1.40        2.17     11.05 o 
  -6   0   5      679.50      659.88     36.49 o 
  -5   0   5     1734.43     1731.59     56.90 o 
  -4   0   5     1096.86     1088.62     28.37 o 
  -3   0   5       11.49        3.00      4.31 o 
  -1   0   5     2757.25     2786.40     32.61 o 
   0   0   5     3582.70     3507.13     47.43 o 
   1   0   5      183.66      204.34     14.69 o 
   2   0   5      512.00      448.87     16.86 o 
   3   0   5      435.48      405.73     22.98 o 
   4   0   5       52.75       56.02     14.69 o 
   5   0   5       48.97       50.59     15.78 o 
   6   0   5        9.51       -9.76      9.76 o 
  -7   1   5       66.19       28.70     14.60 o 
  -6   1   5      364.01      328.51     26.92 o 
  -5   1   5     1852.43     2012.10     71.20 o 
  -4   1   5       19.95       14.59      6.06 o 
  -3   1   5      407.46      399.44     15.07 o 
  -2   1   5     7282.37     7485.33    130.86 o 
  -1   1   5     3190.81     3389.57     48.57 o 
   0   1   5        0.52        2.00      2.32 o 
   1   1   5     2355.11     2356.03     60.35 o 
   2   1   5     4099.19     4187.72     93.98 o 
   3   1   5       18.07       13.31      9.37 o 
   4   1   5        1.50        4.14      8.28 o 
   5   1   5        3.27        9.96     11.05 o 
   6   1   5       12.40       14.40     13.41 o 
  -7   2   5       97.64       78.31     18.24 o 
  -6   2   5      122.23      129.69     20.41 o 
  -5   2   5     1429.77     1367.23     35.14 o 
  -4   2   5       46.80       26.54      6.65 o 
  -3   2   5     2485.51     2511.62     44.15 o 
  -2   2   5     1732.70     1706.42     32.07 o 
  -1   2   5       86.34      139.78     17.21 o 
   0   2   5      432.18      441.51     10.92 o 
   1   2   5     3419.37     3242.88     78.01 o 
   2   2   5      251.12      224.26     18.15 o 
   3   2   5      348.97      300.01     22.88 o 
   4   2   5       74.50       99.32     18.24 o 
   5   2   5      134.06      164.11     23.57 o 
  -7   3   5      164.30      192.61     26.82 o 
  -6   3   5       60.04       31.66     14.50 o 
  -5   3   5      812.10      836.51     35.85 o 
  -4   3   5     1437.27     1417.35     33.09 o 
  -3   3   5     3342.78     3502.23     73.07 o 
  -2   3   5      216.34      190.39      9.99 o 
  -1   3   5        5.08        5.72      7.00 o 
   0   3   5     1311.32     1306.58     25.84 o 
   1   3   5     1501.55     1326.48     45.66 o 
   2   3   5      362.67      328.02     23.17 o 
   3   3   5        0.58        9.96      9.67 o 
   4   3   5       70.03       54.93     16.77 o 
   5   3   5        5.32       -1.78     11.34 o 
  -7   4   5      100.69       88.36     20.61 o 
  -6   4   5       42.13       40.34     14.10 o 
  -5   4   5      779.22      715.80     59.08 o 
  -4   4   5     2454.61     2536.25     48.21 o 
  -3   4   5      887.26      882.68     23.91 o 
  -2   4   5      126.53      108.78      9.80 o 
  -1   4   5     2314.87     2332.32     39.71 o 
   0   4   5     1719.90     1719.73     45.56 o 
   1   4   5       43.51       27.22     10.16 o 
   2   4   5       88.13       88.17     16.37 o 
   3   4   5      703.72      649.33     37.08 o 
   4   4   5        3.14       -7.40      8.68 o 
   5   4   5        9.45      -11.34     11.34 o 
  -7   5   5        6.34       -4.63     11.64 o 
  -6   5   5      115.77      161.25     23.77 o 
  -5   5   5      343.79      335.51     25.64 o 
  -4   5   5     1960.28     1923.82    114.74 o 
  -3   5   5      148.97      122.72     36.74 o 
  -2   5   5     1475.93     1449.32     37.77 o 
  -1   5   5      689.66      607.23     28.26 o 
   0   5   5        1.22       -2.20      4.68 o 
   1   5   5       29.06       42.90     14.00 o 
   2   5   5      291.40      245.96     22.78 o 
   3   5   5       54.70       51.48     16.17 o 
   4   5   5       53.72       40.83     17.65 o 
   5   5   5        0.03      -11.74     12.72 o 
  -7   6   5       48.17       32.15     14.89 o 
  -6   6   5      319.34      289.16     26.23 o 
  -5   6   5      246.08      241.13     22.78 o 
  -4   6   5      292.70      277.19     15.30 o 
  -3   6   5      207.55      216.29     26.82 o 
  -2   6   5     1761.08     1868.62     38.57 o 
  -1   6   5      236.69      223.67     14.64 o 
   0   6   5       66.36       69.56     16.91 o 
   1   6   5      224.43      220.12     21.50 o 
   2   6   5      139.13      166.08     24.46 o 
   3   6   5       87.06       78.70     19.63 o 
   4   6   5       19.33       -5.52     12.92 o 
   5   6   5        2.79       -1.78     14.10 o 
  -7   7   5      143.98      166.77     27.32 o 
  -6   7   5      190.97      256.62     29.88 o 
  -5   7   5        6.23        3.85      9.47 o 
  -4   7   5      424.83      427.23     27.61 o 
  -3   7   5     1060.37     1058.33     29.36 o 
  -2   7   5      603.00      583.33     20.75 o 
  -1   7   5        9.59        7.45      6.02 o 
   0   7   5      205.47      232.74     26.33 o 
   1   7   5      286.61      256.12     29.19 o 
   2   7   5       23.66       17.26     12.82 o 
   3   7   5        1.68       -9.57     10.75 o 
   4   7   5       63.25       33.93     17.36 o 
  -6   8   5       97.92      124.27     24.46 o 
  -5   8   5       47.45       54.34     16.96 o 
  -4   8   5      129.62      187.68     23.27 o 
  -3   8   5      901.47      902.84     27.93 o 
  -2   8   5      138.47      140.57     23.47 o 
  -1   8   5      173.58      209.28     15.90 o 
   0   8   5       99.78      108.88     20.81 o 
   1   8   5        0.44       -6.80      8.98 o 
   2   8   5        0.33       -9.76     10.36 o 
   3   8   5        5.70       -4.54     11.93 o 
   4   8   5        1.42      -10.65     14.79 o 
  -6   9   5        1.94       -1.18     12.33 o 
  -5   9   5      202.36      272.50     31.26 o 
  -4   9   5      169.22      181.96     24.75 o 
  -3   9   5       19.30       31.07     12.33 o 
  -2   9   5        1.84        4.84     14.89 o 
  -1   9   5      181.15      206.18     15.14 o 
   0   9   5       55.20       50.10     17.16 o 
   1   9   5       20.98       -3.55     12.62 o 
   2   9   5       18.81       12.92     15.19 o 
   3   9   5        2.18       -0.79     14.30 o 
  -5  10   5       95.53      127.13     24.16 o 
  -4  10   5        0.30       -4.54      9.17 o 
  -3  10   5       89.18      144.98     21.79 o 
  -2  10   5      162.90      216.93     25.49 o 
  -1  10   5       80.13       66.87     17.65 o 
   0  10   5       22.96        4.44     13.31 o 
   1  10   5        3.44        4.04     13.81 o 
   2  10   5       24.35       28.50     17.06 o 
  -5  11   5       84.67      112.53     24.06 o 
  -4  11   5        1.22       -1.38     11.44 o 
  -3  11   5        8.85        8.38     12.72 o 
  -2  11   5      131.98      164.08     35.90 o 
  -1  11   5       24.55       23.47     14.00 o 
   0  11   5       11.17       21.20     15.39 o 
   1  11   5        2.96       -4.44     13.91 o 
   2  11   5        1.92       -9.07     14.20 o 
  -4  12   5       29.81       42.01     18.64 o 
  -3  12   5       46.57       58.09     19.23 o 
  -1  12   5        1.47        0.00     14.20 o 
   0  12   5        5.13       -5.03     12.92 o 
  -1 -14   6        5.72      -15.88     15.88 o 
   0 -14   6       20.67       22.19     18.34 o 
   1 -14   6       22.40       51.28     20.61 o 
   2 -14   6        1.92       12.23     17.36 o 
  -2 -13   6       11.29        9.96     17.65 o 
  -1 -13   6        4.88       22.39     17.36 o 
   0 -13   6       56.61       78.31     20.81 o 
   1 -13   6        4.66       -8.28     10.85 o 
   2 -13   6       36.02       40.93     18.64 o 
   3 -13   6      164.17      154.15     27.32 o 
  -3 -12   6        5.41       -6.21     18.44 o 
  -2 -12   6        0.20      -15.09     15.09 o 
  -1 -12   6        1.37      -10.26     13.51 o 
   0 -12   6       56.02       59.17     19.23 o 
   1 -12   6        3.06       -8.48     12.53 o 
   2 -12   6      205.31      221.01     29.88 o 
   3 -12   6      133.73      159.57     27.42 o 
   4 -12   6       19.39       36.75     12.35 o 
  -4 -11   6        0.19      -10.75     14.60 o 
  -3 -11   6        2.92        0.20     13.71 o 
  -2 -11   6       81.09       75.25     21.70 o 
  -1 -11   6        4.72        0.30     13.71 o 
   0 -11   6        0.41       -0.79     12.23 o 
   1 -11   6      132.99      119.73     22.78 o 
   2 -11   6      291.69      320.13     28.89 o 
   3 -11   6      147.14      132.03     38.76 o 
   4 -11   6        0.02       -8.07      8.07 o 
  -5 -10   6        1.47      -12.43     15.88 o 
  -4 -10   6       17.16       10.55     15.39 o 
  -3 -10   6       21.79       23.08     17.65 o 
  -2 -10   6      227.92      314.80     33.63 o 
  -1 -10   6       19.03       31.16     16.96 o 
   0 -10   6       42.43       28.40     14.30 o 
   1 -10   6      410.78      387.97     29.19 o 
   2 -10   6       28.26       36.04     10.31 o 
   3 -10   6      379.25      356.69     21.23 o 
   4 -10   6      298.99      281.64     21.14 o 
   5 -10   6      337.26      354.14     22.97 o 
  -5  -9   6       13.70      -11.24     13.81 o 
  -4  -9   6       17.53       24.46     15.78 o 
  -3  -9   6       99.13      133.83     23.17 o 
  -2  -9   6      158.16      195.17     27.12 o 
  -1  -9   6       16.53        5.92     12.72 o 
   0  -9   6      117.90      160.85     23.17 o 
   1  -9   6      386.33      385.18     19.70 o 
   2  -9   6       21.00       17.23      7.96 o 
   3  -9   6      588.94      544.57     24.66 o 
   4  -9   6      407.91      394.16     31.22 o 
   5  -9   6      188.11      227.49     21.40 o 
  -6  -8   6        0.21       -6.02     12.92 o 
  -5  -8   6        0.08       -3.94     13.61 o 
  -4  -8   6      360.82      337.88     28.30 o 
  -3  -8   6       65.03       89.65     19.23 o 
  -2  -8   6       11.40       -1.78     11.83 o 
  -1  -8   6      290.23      263.42     23.17 o 
   0  -8   6      771.34      689.56     35.40 o 
   1  -8   6       13.45        2.04      6.70 o 
   2  -8   6       80.16       53.67     14.84 o 
   3  -8   6     1141.01     1154.04     34.58 o 
   4  -8   6      383.81      350.75     19.92 o 
   5  -8   6      107.07       91.84     14.91 o 
  -6  -7   6        1.52        3.65     14.99 o 
  -5  -7   6       36.62       29.19     15.58 o 
  -4  -7   6       19.45       40.24     15.19 o 
  -3  -7   6       68.92       82.84     17.06 o 
  -2  -7   6      256.57      257.01     21.50 o 
  -1  -7   6     1118.21     1131.02     43.69 o 
   0  -7   6      147.58      131.39     12.72 o 
   1  -7   6      133.08      119.65     20.76 o 
   2  -7   6      602.47      604.26     22.67 o 
   3  -7   6      532.14      541.68     22.34 o 
   4  -7   6      886.67      879.07     56.31 o 
   5  -7   6       67.75       64.50     19.53 o 
   6  -7   6      357.54      413.81     35.40 o 
  -6  -6   6      111.97      125.94     22.78 o 
  -5  -6   6       54.60       70.12     18.54 o 
  -4  -6   6       70.37      102.18     18.93 o 
  -3  -6   6      135.22      165.98     20.91 o 
  -2  -6   6     1202.90     1195.13     43.19 o 
  -1  -6   6     1305.12     1150.35     41.02 o 
   0  -6   6      801.16      829.77     19.25 o 
   1  -6   6      597.11      605.03     21.16 o 
   2  -6   6      736.82      752.88     24.29 o 
   3  -6   6      288.29      284.63     15.60 o 
   4  -6   6      619.54      578.46     23.14 o 
   5  -6   6      190.67      188.27     26.13 o 
   6  -6   6      268.70      325.35     36.78 o 
  -6  -5   6        5.80        4.22     11.00 o 
  -5  -5   6        4.31       -2.96      7.40 o 
  -4  -5   6        0.10        2.27      5.84 o 
  -3  -5   6     2652.59     2600.40     69.33 o 
  -2  -5   6     1050.33      987.20     43.76 o 
  -1  -5   6      577.52      555.01     18.58 o 
   0  -5   6      170.18      165.33      8.40 o 
   1  -5   6     4104.80     4491.71     54.83 o 
   2  -5   6      186.01      176.56      8.57 o 
   3  -5   6       14.60        6.93      5.47 o 
   4  -5   6     1077.80     1065.66     30.35 o 
   5  -5   6      206.02      239.05     28.70 o 
   6  -5   6      187.21      204.54     28.80 o 
  -7  -4   6        0.08       -6.22      9.19 o 
  -6  -4   6      232.87      294.83     36.19 o 
  -5  -4   6       10.88        7.77      7.81 o 
  -4  -4   6      142.44      169.62     14.21 o 
  -3  -4   6      934.44      836.13     23.08 o 
  -2  -4   6      124.36      122.16     10.95 o 
  -1  -4   6      296.17      302.93     12.31 o 
   0  -4   6     2164.60     2284.88     32.95 o 
   1  -4   6      998.67      952.49     36.04 o 
   2  -4   6        4.26        9.10      4.18 o 
   3  -4   6      300.88      292.67     14.45 o 
   4  -4   6      701.25      756.53     39.84 o 
   5  -4   6      812.41      858.01     46.35 o 
   6  -4   6        0.00       -7.10     14.20 o 
  -7  -3   6      129.62      213.31     36.05 o 
  -6  -3   6        2.64        3.76      8.23 o 
  -5  -3   6      646.19      643.21     23.91 o 
  -4  -3   6      466.53      484.18     23.87 o 
  -3  -3   6       26.77       39.71      6.28 o 
  -2  -3   6      421.29      394.14     11.80 o 
  -1  -3   6     2713.80     2660.49     34.83 o 
   0  -3   6     3870.23     3828.33     47.64 o 
   1  -3   6     2404.12     2855.46     37.65 o 
   2  -3   6      133.83      102.05      6.85 o 
   3  -3   6      690.40      725.97     16.77 o 
   4  -3   6      196.92      197.73     22.98 o 
   5  -3   6      153.11      211.15     27.32 o 
   6  -3   6       16.75       18.24     15.98 o 
  -7  -2   6       16.02       -2.96     11.93 o 
  -6  -2   6       85.34       40.34     14.60 o 
  -5  -2   6      202.84      207.10     23.17 o 
  -4  -2   6      206.48      201.40     15.19 o 
  -3  -2   6      238.41      226.05     12.18 o 
  -2  -2   6     8836.73     9699.57     96.15 o 
  -1  -2   6     3229.65     3179.83     38.67 o 
   0  -2   6     2516.19     2555.61     33.43 o 
   1  -2   6        1.81        6.18      4.75 o 
   2  -2   6     3250.08     3399.96     56.42 o 
   3  -2   6      437.22      395.08     16.52 o 
   4  -2   6       75.25       70.51     16.17 o 
   5  -2   6      223.82      235.11     28.01 o 
   6  -2   6       26.57       39.05     16.77 o 
  -7  -1   6       71.25       38.86     14.99 o 
  -6  -1   6        0.88        0.69     10.55 o 
  -5  -1   6     1154.54     1123.92     44.77 o 
  -4  -1   6        5.43       10.45      5.52 o 
  -3  -1   6      156.63      161.52     10.94 o 
  -2  -1   6     3991.37     3648.96     74.70 o 
  -1  -1   6        4.01        2.32      2.18 o 
   0  -1   6        4.57        0.47      2.75 o 
   1  -1   6      877.40      846.53     20.54 o 
   2  -1   6      662.94      614.92     13.01 o 
   3  -1   6      235.97      220.70     12.93 o 
   4  -1   6       27.05       18.85      7.42 o 
   5  -1   6      231.70      239.94     27.61 o 
   6  -1   6      310.22      309.18     30.37 o 
  -7   0   6      192.03      185.11     26.43 o 
  -6   0   6      768.29      733.64     38.95 o 
  -5   0   6       80.98       72.57     15.58 o 
  -4   0   6      952.15      890.87     29.05 o 
  -3   0   6     1363.51     1193.74     46.60 o 
  -2   0   6        5.34       20.04      5.40 o 
  -1   0   6        0.56       -1.99      2.46 o 
   0   0   6     1867.38     1870.79     30.04 o 
   1   0   6     1901.66     1780.80     51.18 o 
   2   0   6     1614.94     1688.50     51.38 o 
   3   0   6       12.72        6.90      8.38 o 
   4   0   6      153.76      172.55     15.08 o 
   5   0   6       25.79       23.37     12.82 o 
   6   0   6       13.49       12.62     15.29 o 
  -7   1   6      312.09      296.56     28.20 o 
  -6   1   6        8.46       11.44     11.34 o 
  -5   1   6      323.85      323.31     17.25 o 
  -4   1   6      281.58      318.90     15.47 o 
  -3   1   6     1528.64     1492.55     51.58 o 
  -2   1   6      934.32      983.73     47.65 o 
  -1   1   6     5773.85     6541.15     85.00 o 
   0   1   6     3753.00     3802.17     38.90 o 
   1   1   6     1334.13     1344.53     44.97 o 
   2   1   6      184.80      176.24     16.27 o 
   3   1   6      716.75      655.64     32.84 o 
   4   1   6      101.82      120.91     18.93 o 
   5   1   6       44.80       43.10     14.69 o 
   6   1   6       14.33       11.05     15.88 o 
  -7   2   6       98.24       81.17     20.32 o 
  -6   2   6       22.95       21.50     11.74 o 
  -5   2   6       13.63       -3.90      6.23 o 
  -4   2   6     1818.34     1884.07     40.55 o 
  -3   2   6      461.52      465.20     42.80 o 
  -2   2   6      108.23      110.31      8.46 o 
  -1   2   6     2248.86     2141.58     54.98 o 
   0   2   6      690.99      673.75     14.64 o 
   1   2   6       10.00        6.11      8.38 o 
   2   2   6       10.09       13.41      8.68 o 
   3   2   6      108.57      125.05     19.03 o 
   4   2   6       88.09       89.65     18.74 o 
   5   2   6        3.72       -2.66     10.36 o 
  -7   3   6        8.45       -4.83     10.75 o 
  -6   3   6      374.87      351.59     27.71 o 
  -5   3   6     1934.29     2066.13     73.02 o 
  -4   3   6      155.61      148.27     13.13 o 
  -3   3   6      158.44      155.40     12.36 o 
  -2   3   6      914.12      810.84     21.73 o 
  -1   3   6       43.55       85.04      8.48 o 
   0   3   6      626.82      594.54     18.34 o 
   1   3   6      336.25      359.47     24.16 o 
   2   3   6      127.89      131.76     19.72 o 
   3   3   6      349.48      355.53     26.82 o 
   4   3   6       16.19       12.03     12.33 o 
   5   3   6        7.94       11.24     14.10 o 
  -7   4   6       23.67        7.40     13.71 o 
  -6   4   6      715.89      735.32     40.53 o 
  -5   4   6      210.38      222.15     17.47 o 
  -4   4   6      418.27      402.60     18.13 o 
  -3   4   6       25.34        9.93      6.51 o 
  -2   4   6     1579.09     1555.08     32.62 o 
  -1   4   6      770.86      779.97     32.99 o 
   0   4   6      748.40      858.50     37.97 o 
   1   4   6     1069.88     1114.36     45.36 o 
   2   4   6      247.35      251.10     22.78 o 
   3   4   6       88.55       71.80     17.55 o 
   4   4   6       60.76       82.55     20.61 o 
   5   4   6        2.22        0.69     14.30 o 
  -7   5   6      179.50      181.46     28.50 o 
  -6   5   6      379.44      352.28     28.80 o 
  -5   5   6       44.84       49.80     14.89 o 
  -4   5   6      219.13      225.74     14.15 o 
  -3   5   6     1157.56     1209.88     30.55 o 
  -2   5   6      477.50      464.98     31.26 o 
  -1   5   6        6.27        5.70      4.84 o 
   0   5   6      262.75      246.15     21.20 o 
   1   5   6      349.34      313.62     24.65 o 
   2   5   6       16.86       32.35     13.02 o 
   3   5   6        6.66       -7.30     11.14 o 
   4   5   6        0.81       -9.96     12.03 o 
   5   5   6        9.72        0.30     15.98 o 
  -7   6   6      115.32      123.58     23.77 o 
  -6   6   6       24.30       22.68     13.41 o 
  -5   6   6      178.30      223.37     25.84 o 
  -4   6   6     1386.41     1437.28     63.26 o 
  -3   6   6      133.01      133.64     21.99 o 
  -2   6   6        0.66       -1.12      5.50 o 
  -1   6   6       36.00       27.28      7.02 o 
   0   6   6       37.20       20.71     12.33 o 
   1   6   6      314.40      263.13     24.26 o 
   2   6   6        2.09       -2.37     11.54 o 
   3   6   6        0.36       -3.16     12.03 o 
   4   6   6       24.45       14.79     16.96 o 
  -6   7   6        0.43       15.98     12.43 o 
  -5   7   6      532.21      604.46     35.80 o 
  -4   7   6      254.30      247.73     22.29 o 
  -3   7   6      158.33      163.57     14.85 o 
  -2   7   6        8.23       -2.63      5.51 o 
  -1   7   6      315.86      329.59     26.43 o 
   0   7   6      222.31      234.81     23.27 o 
   1   7   6       49.67       46.25     15.98 o 
   2   7   6       76.05       63.32     18.34 o 
   3   7   6       32.09       45.07     18.94 o 
   4   7   6        8.95       -7.89     15.48 o 
  -6   8   6       78.98      103.75     21.99 o 
  -5   8   6      313.77      334.82     27.91 o 
  -4   8   6      189.55      219.53     25.44 o 
  -3   8   6      425.56      405.38     19.48 o 
  -2   8   6      306.20      322.80     18.39 o 
  -1   8   6       98.23       64.10     17.55 o 
   0   8   6        0.53       -7.89      9.57 o 
   1   8   6        5.29       11.44     14.00 o 
   2   8   6       33.39       38.66     16.77 o 
   3   8   6        3.15        8.88     14.79 o 
  -6   9   6       77.46       85.21     21.10 o 
  -5   9   6       58.45       56.02     16.77 o 
  -4   9   6        0.93       14.30     11.24 o 
  -3   9   6      328.75      355.66     18.86 o 
  -2   9   6       19.59        8.11      7.60 o 
  -1   9   6       11.92       -2.76     10.75 o 
   0   9   6       10.53       -5.33      9.76 o 
   1   9   6       19.78       10.65     15.29 o 
   2   9   6       41.65       44.28     18.94 o 
   3   9   6        1.31       -9.67     14.79 o 
  -5  10   6        5.56        4.83     13.31 o 
  -4  10   6       97.41       97.14     20.41 o 
  -3  10   6       78.40       96.35     20.02 o 
  -2  10   6       56.82       44.08     17.55 o 
  -1  10   6       20.43       10.55     12.72 o 
   0  10   6       23.09        8.48     12.62 o 
   1  10   6       23.37       13.41     15.48 o 
   2  10   6        4.24       -9.37     15.19 o 
  -4  11   6       45.96       54.64     18.84 o 
  -3  11   6      103.87      129.49     23.08 o 
  -2  11   6      204.16      168.54     26.92 o 
  -1  11   6       39.51       11.14     14.10 o 
   0  11   6        8.55       -3.45     14.40 o 
   1  11   6        2.86       -9.96     13.51 o 
  -1  12   6        0.07       -7.59     13.71 o 
  -1 -14   7       20.91       14.40     17.65 o 
   0 -14   7        8.79       33.73     18.34 o 
   1 -14   7       11.48        3.06     14.40 o 
  -2 -13   7       32.81       31.36     21.30 o 
  -1 -13   7       14.93        7.10     14.79 o 
   0 -13   7        3.81       -5.33     15.29 o 
   1 -13   7      184.82      180.48     28.99 o 
   2 -13   7       63.67      106.61     25.25 o 
   3 -13   7      134.05       72.49     21.80 o 
  -3 -12   7       30.04       23.27     18.94 o 
  -2 -12   7       36.90       20.91     16.96 o 
  -1 -12   7       11.52       -2.17     14.89 o 
   0 -12   7        6.28       36.19     15.98 o 
   1 -12   7      124.25      129.79     24.56 o 
   2 -12   7      294.41      234.42     30.37 o 
   3 -12   7        0.99       -8.61      8.61 o 
   4 -12   7       63.19       37.88     12.82 o 
  -4 -11   7       28.91        9.07     19.03 o 
  -3 -11   7       56.65       74.95     22.88 o 
  -2 -11   7        0.16        9.37     16.67 o 
  -1 -11   7        0.26       -7.59     11.74 o 
   0 -11   7      288.55      313.52     28.60 o 
   1 -11   7      156.16      141.03     23.77 o 
   2 -11   7        1.95        4.79      8.62 o 
   3 -11   7       91.72      113.84     16.44 o 
   4 -11   7      185.94      175.28     24.75 o 
  -5 -10   7       24.57       32.35     20.81 o 
  -4 -10   7        7.04        1.68     14.60 o 
  -3 -10   7       20.43       15.19     16.86 o 
  -2 -10   7        1.19        9.07     14.20 o 
  -1 -10   7      311.23      344.39     30.57 o 
   0 -10   7      318.73      306.32     27.12 o 
   1 -10   7       45.68       25.35     13.22 o 
   2 -10   7      440.57      385.27     21.27 o 
   3 -10   7      279.28      269.98     23.43 o 
   4 -10   7      357.43      338.20     21.54 o 
   5 -10   7        0.09      -11.64     13.51 o 
  -5  -9   7        3.56       -0.30     15.88 o 
  -4  -9   7        4.43       -6.21     13.31 o 
  -3  -9   7        8.53       -4.34     11.34 o 
  -2  -9   7      351.11      369.14     30.18 o 
  -1  -9   7      268.50      288.18     26.33 o 
   0  -9   7      374.58      320.13     27.22 o 
   1  -9   7        7.07        6.42      8.19 o 
   2  -9   7      472.38      474.76     22.75 o 
   3  -9   7     1117.89     1011.19     33.87 o 
   4  -9   7        1.09       -5.95      7.97 o 
   5  -9   7       23.00       26.63     15.98 o 
  -5  -8   7       19.65       11.93     14.20 o 
  -4  -8   7       32.32       34.12     14.79 o 
  -3  -8   7      170.35      253.96     28.60 o 
  -2  -8   7      566.17      579.99     34.02 o 
  -1  -8   7       35.87       15.58     13.41 o 
   0  -8   7       99.91       84.52     18.54 o 
   1  -8   7     1274.74     1256.98     44.57 o 
   2  -8   7      638.86      627.35     32.89 o 
   3  -8   7      342.27      349.27     19.76 o 
   4  -8   7       96.60       75.85     17.60 o 
   5  -8   7      102.00      130.68     25.64 o 
  -6  -7   7       10.56       18.44     16.27 o 
  -5  -7   7        0.13        4.93     13.41 o 
  -4  -7   7      134.51      159.57     23.47 o 
  -3  -7   7      237.08      242.80     22.48 o 
  -2  -7   7      404.29      361.35     25.44 o 
  -1  -7   7        7.38        7.30     11.14 o 
   0  -7   7     1199.84     1194.78     25.35 o 
   1  -7   7     1346.95     1364.16     26.80 o 
   2  -7   7      369.57      352.00     18.14 o 
   3  -7   7      185.51      147.54     26.23 o 
   4  -7   7      292.00      274.51     17.62 o 
   5  -7   7      334.54      292.02     29.39 o 
  -6  -6   7        1.25       -5.92     12.23 o 
  -5  -6   7       17.33       16.27     12.53 o 
  -4  -6   7       60.86       53.06     15.48 o 
  -3  -6   7      346.07      331.07     24.46 o 
  -2  -6   7        1.24       -0.20      7.49 o 
  -1  -6   7      957.68      919.65     42.51 o 
   0  -6   7     1217.45     1243.28     25.02 o 
   1  -6   7     1444.83     1545.14     28.12 o 
   2  -6   7      128.34      147.67     13.76 o 
   3  -6   7      546.61      544.86     21.72 o 
   4  -6   7     1357.75     1424.31     59.27 o 
   5  -6   7       19.80       27.32     14.20 o 
  -6  -5   7        8.32       -2.15      9.49 o 
  -5  -5   7       58.44       60.16     10.98 o 
  -4  -5   7      330.56      372.59     26.53 o 
  -3  -5   7        2.91       -1.48      8.48 o 
  -2  -5   7      413.70      418.11     17.73 o 
  -1  -5   7     1420.59     1391.22     25.57 o 
   0  -5   7      693.86      642.05     20.96 o 
   1  -5   7      450.57      481.31     14.42 o 
   2  -5   7     1017.75     1054.99     21.91 o 
   3  -5   7      974.86      987.56     32.32 o 
   4  -5   7      745.94      725.26     41.22 o 
   5  -5   7        0.01       -9.17      9.17 o 
   6  -5   7       13.89       -3.16     15.98 o 
  -7  -4   7        4.63        5.02     13.51 o 
  -6  -4   7       54.02      107.32     18.20 o 
  -5  -4   7      150.75      209.04     33.78 o 
  -4  -4   7       13.50        5.53      6.80 o 
  -3  -4   7       72.37       71.71      8.10 o 
  -2  -4   7     1616.75     1583.64     35.17 o 
  -1  -4   7     1591.40     1601.33     26.79 o 
   0  -4   7      465.50      442.17     13.17 o 
   1  -4   7     1878.87     2031.11     31.95 o 
   2  -4   7     1004.95     1048.67     21.19 o 
   3  -4   7      887.92      898.14     41.81 o 
   4  -4   7        0.11        1.87     10.65 o 
   5  -4   7       20.44        8.68     15.98 o 
   6  -4   7      143.88      140.83     27.61 o 
  -7  -3   7       16.23       17.11     13.74 o 
  -6  -3   7      362.91      408.34     22.52 o 
  -5  -3   7       26.78       29.20      8.67 o 
  -4  -3   7       12.22        1.21      4.33 o 
  -3  -3   7      110.95      114.98      9.49 o 
  -2  -3   7     2419.42     2346.24     50.04 o 
  -1  -3   7      297.66      272.71      9.72 o 
   0  -3   7      336.98      288.09     12.02 o 
   1  -3   7     1802.01     1849.52     29.10 o 
   2  -3   7     1286.80     1331.15     45.18 o 
   3  -3   7      542.52      638.08     34.22 o 
   4  -3   7      172.58      202.37     24.65 o 
   5  -3   7      478.02      428.91     33.63 o 
   6  -3   7       21.96       19.82     16.86 o 
  -7  -2   7       19.54       26.04     14.79 o 
  -6  -2   7      127.99      140.73     22.09 o 
  -5  -2   7       24.52        3.25      9.37 o 
  -4  -2   7      204.55      196.38     15.50 o 
  -3  -2   7     1745.77     1704.70     36.76 o 
  -2  -2   7      475.13      433.95     12.57 o 
  -1  -2   7        8.74        6.99      3.09 o 
   0  -2   7     1115.44     1125.42     20.24 o 
   1  -2   7     1424.89     1477.55     38.21 o 
   2  -2   7      681.48      779.96     23.86 o 
   3  -2   7      172.77      156.83     12.21 o 
   4  -2   7      356.68      341.33     28.20 o 
   5  -2   7      379.77      359.18     30.57 o 
   6  -2   7       28.56       45.86     18.34 o 
  -7  -1   7       61.73       48.13     15.88 o 
  -6  -1   7       83.45       65.78     16.08 o 
  -5  -1   7      202.55      225.61     15.43 o 
  -4  -1   7      474.10      442.71     18.93 o 
  -3  -1   7      254.97      213.04     12.25 o 
  -2  -1   7       42.10       32.88      3.85 o 
  -1  -1   7     1370.18     1364.33     18.08 o 
   0  -1   7     2600.62     2617.79     34.40 o 
   1  -1   7      691.51      667.97     13.97 o 
   2  -1   7      508.81      499.01     20.51 o 
   3  -1   7      235.18      256.82     14.85 o 
   4  -1   7      411.70      457.02     32.05 o 
   5  -1   7       38.42       36.00     14.30 o 
  -7   0   7       59.52       61.64     17.36 o 
  -6   0   7      176.55      124.46     20.61 o 
  -5   0   7     1525.65     1546.89     39.76 o 
  -4   0   7      256.11      247.12     22.09 o 
  -3   0   7       81.94       66.70     15.58 o 
  -2   0   7       53.48       34.52      3.90 o 
  -1   0   7     2316.88     2226.34     24.83 o 
   0   0   7     1518.77     1518.96     29.68 o 
   1   0   7        4.01        4.34      8.09 o 
   2   0   7      446.70      413.61     24.85 o 
   3   0   7      470.45      461.06     27.51 o 
   4   0   7      215.31      197.86     16.82 o 
   5   0   7        8.45        4.04     12.82 o 
  -7   1   7        0.03       -1.28     12.13 o 
  -6   1   7        9.42        9.82      8.43 o 
  -5   1   7       42.41       13.75     16.67 o 
  -4   1   7        0.41       -1.48      5.09 o 
  -3   1   7       57.12       37.59      7.39 o 
  -2   1   7     2927.69     2982.04     57.94 o 
  -1   1   7      754.19      764.52     19.05 o 
   0   1   7      542.80      515.02     17.65 o 
   1   1   7      254.06      227.62     19.53 o 
   2   1   7      552.48      480.49     28.01 o 
   3   1   7      405.05      354.44     25.05 o 
   4   1   7        8.65       12.82     10.65 o 
   5   1   7       30.10       25.44     15.68 o 
  -7   2   7       69.35       79.88     20.81 o 
  -6   2   7      129.50      124.10     15.22 o 
  -5   2   7      396.41      378.09     19.13 o 
  -4   2   7       79.87       50.84     11.05 o 
  -3   2   7      507.67      504.81     21.10 o 
  -2   2   7      465.71      442.28     16.04 o 
  -1   2   7      310.49      280.66     11.27 o 
   0   2   7      111.17      125.55     17.26 o 
   1   2   7     1074.44      978.62     41.22 o 
   2   2   7      201.78      207.69     23.77 o 
   3   2   7       16.76       14.89     11.34 o 
   4   2   7       16.58        3.94     10.26 o 
  -7   3   7      129.22      101.88     21.79 o 
  -6   3   7      342.53      333.64     27.71 o 
  -5   3   7      638.68      606.45     24.15 o 
  -4   3   7     1652.15     1754.72     40.16 o 
  -3   3   7      643.92      618.92     20.96 o 
  -2   3   7      223.53      197.32     11.16 o 
  -1   3   7       11.54        9.94      4.83 o 
   0   3   7      510.54      508.99     29.68 o 
   1   3   7      765.70      662.05     34.52 o 
   2   3   7      117.07      103.85     18.93 o 
   3   3   7       27.65        5.72     11.14 o 
   4   3   7       57.33       75.25     19.43 o 
   5   3   7       24.28       25.35     14.99 o 
  -7   4   7      290.38      325.75     29.88 o 
  -6   4   7       54.03       71.20     18.94 o 
  -5   4   7        1.41        0.38      6.31 o 
  -4   4   7       56.17       29.98      8.19 o 
  -3   4   7      191.48      164.23     11.87 o 
  -2   4   7        1.98        6.62      4.94 o 
  -1   4   7     1106.82     1190.61     33.18 o 
   0   4   7      356.00      393.00     27.32 o 
   1   4   7      265.74      228.70     21.70 o 
   2   4   7        1.95       17.46     13.12 o 
   3   4   7       83.24       81.46     18.84 o 
   4   4   7       72.50       86.69     21.30 o 
  -7   5   7        0.66       13.51     15.29 o 
  -6   5   7        5.89        8.78     11.14 o 
  -5   5   7       58.82       70.02     15.68 o 
  -4   5   7      348.67      327.55     21.10 o 
  -3   5   7       56.67       47.36      9.15 o 
  -2   5   7      215.97      225.11     18.10 o 
  -1   5   7      125.59      113.32     19.43 o 
   0   5   7      225.55      218.25     25.25 o 
   1   5   7        0.43        4.93      9.47 o 
   2   5   7      108.40      126.63     22.68 o 
   3   5   7       15.95       12.33     14.20 o 
   4   5   7        0.13       -3.35     12.92 o 
  -6   6   7      135.54      171.50     25.94 o 
  -5   6   7      552.58      555.34     33.73 o 
  -4   6   7      673.18      653.52     24.64 o 
  -3   6   7      465.36      469.93     28.65 o 
  -2   6   7      325.28      339.35     20.51 o 
  -1   6   7       85.15       68.34     16.27 o 
   0   6   7       49.19       32.94     13.31 o 
   1   6   7       23.09       22.68     11.93 o 
   2   6   7       88.58      100.01     20.51 o 
   3   6   7       53.05       47.63     19.63 o 
   4   6   7        1.14      -11.64     12.23 o 
  -6   7   7      364.55      359.67     29.68 o 
  -5   7   7      108.47      125.55     22.29 o 
  -4   7   7       18.93        3.44      7.04 o 
  -3   7   7      112.36       68.99     14.84 o 
  -2   7   7      181.72      196.02     14.42 o 
  -1   7   7       28.80       23.87     12.13 o 
   0   7   7      149.99      162.23     24.26 o 
   1   7   7       57.17       48.72     16.27 o 
   2   7   7       18.10       -2.96     12.43 o 
   3   7   7        0.87      -10.45     11.64 o 
  -6   8   7       16.29       13.91     14.50 o 
  -5   8   7       17.76       12.53     13.81 o 
  -4   8   7        7.69       -5.23     10.55 o 
  -3   8   7       81.01       94.74     12.83 o 
  -2   8   7       88.86       39.05     15.78 o 
  -1   8   7       20.68       29.98     14.20 o 
   0   8   7        8.51        8.68     11.14 o 
   1   8   7       35.63       57.89     18.74 o 
   2   8   7        0.22      -10.85     10.85 o 
   3   8   7        6.97        1.48     13.81 o 
  -5   9   7       49.98       71.89     19.72 o 
  -4   9   7      254.45      285.12     30.28 o 
  -3   9   7      251.32      258.26     19.04 o 
  -2   9   7       72.36       67.16     18.84 o 
  -1   9   7       20.16       23.08     14.99 o 
   0   9   7        9.86       13.22     13.12 o 
   1   9   7       14.18        3.94     11.54 o 
   2   9   7        0.49       -8.78     15.68 o 
  -4  10   7       35.46       32.05     15.78 o 
  -2  10   7       68.11       55.52     18.64 o 
  -1  10   7       27.10       29.69     14.89 o 
   0  10   7       11.44        4.63     12.92 o 
   1  10   7       13.39        3.85     14.99 o 
  -2  11   7        3.01       -3.75     14.00 o 
  -1  11   7       17.58       23.18     15.39 o 
   0  11   7        2.25      -13.31     14.40 o 
  -2 -13   8        0.77       -9.47     18.74 o 
  -1 -13   8        0.12      -12.23     12.23 o 
   0 -13   8       48.46       45.86     20.02 o 
   1 -13   8       50.69       46.35     18.34 o 
   2 -13   8        4.40        5.92     14.89 o 
  -3 -12   8       15.14        1.97     17.26 o 
  -2 -12   8       54.47       22.49     19.72 o 
  -1 -12   8       64.50       41.12     18.74 o 
   0 -12   8      153.86      185.11     28.11 o 
   1 -12   8        1.61      -11.44     11.44 o 
   2 -12   8       60.36       62.82     20.12 o 
   3 -12   8      215.09      192.23     36.39 o 
  -4 -11   8        3.42      -13.51     15.09 o 
  -3 -11   8       18.08        7.40     17.26 o 
  -2 -11   8      110.58      192.61     30.28 o 
  -1 -11   8       54.07       38.56     18.74 o 
   0 -11   8       70.74       31.36     17.85 o 
   1 -11   8       84.65       94.97     21.80 o 
   2 -11   8      160.70      144.69     27.86 o 
   3 -11   8      375.90      379.88     39.10 o 
   4 -11   8        1.57       10.17     10.77 o 
  -4 -10   8       31.14       11.44     17.75 o 
  -3 -10   8       17.66       26.83     16.57 o 
  -2 -10   8      137.67      198.03     28.89 o 
  -1 -10   8       32.53       23.57     16.08 o 
   0 -10   8        3.34      -11.74     11.83 o 
   1 -10   8      404.98      410.87     22.21 o 
   2 -10   8      341.49      331.86     20.32 o 
   3 -10   8       42.77       23.53     10.16 o 
   4 -10   8       46.39       19.64     10.67 o 
  -5  -9   8       15.03       -7.40     13.91 o 
  -4  -9   8       35.66       16.86     14.60 o 
  -3  -9   8      139.04      128.11     23.67 o 
  -2  -9   8      212.92      209.08     28.30 o 
  -1  -9   8      113.43       81.76     19.92 o 
   0  -9   8      324.61      352.37     27.91 o 
   1  -9   8      771.18      778.35     52.91 o 
   2  -9   8       63.66       41.77     10.60 o 
   3  -9   8        6.16       -4.29      7.72 o 
   4  -9   8      294.99      321.31     36.49 o 
  -5  -8   8       21.40        3.65     14.10 o 
  -4  -8   8       16.63       10.75     13.02 o 
  -3  -8   8      113.14      118.74     21.89 o 
  -2  -8   8      179.13      162.82     23.37 o 
  -1  -8   8      557.07      520.43     33.04 o 
   0  -8   8      409.33      422.40     20.18 o 
   1  -8   8      373.32      353.61     26.18 o 
   2  -8   8       13.88       17.89      7.93 o 
   3  -8   8      236.33      244.88     28.21 o 
   4  -8   8      688.87      739.86     45.66 o 
   5  -8   8       46.03       35.90     18.24 o 
  -6  -7   8       13.33       -1.58     16.17 o 
  -5  -7   8       49.01       66.57     18.64 o 
  -4  -7   8      127.91      145.86     24.56 o 
  -3  -7   8        5.03        8.38     11.05 o 
  -2  -7   8       37.35       33.93     14.40 o 
  -1  -7   8      665.30      615.13     30.08 o 
   0  -7   8      752.94      769.97     20.63 o 
   1  -7   8       21.16       27.18      6.51 o 
   2  -7   8      593.55      583.23     23.42 o 
   3  -7   8      870.13      860.05     29.50 o 
   4  -7   8      178.78      232.55     30.08 o 
   5  -7   8        3.70       -7.49     14.30 o 
  -6  -6   8       34.21       37.08     18.64 o 
  -5  -6   8       52.47       39.45     17.16 o 
  -4  -6   8      197.56      227.52     26.43 o 
  -3  -6   8       61.33       70.51     16.47 o 
  -2  -6   8      877.88      817.36     52.41 o 
  -1  -6   8     1066.55     1054.57     23.61 o 
   0  -6   8       45.86       35.17      6.49 o 
   1  -6   8      747.85      726.55     19.26 o 
   2  -6   8      944.92      963.11     28.89 o 
   3  -6   8      547.76      555.83     35.50 o 
   4  -6   8       16.21        7.59     11.93 o 
   5  -6   8       77.10       65.39     21.40 o 
  -6  -5   8       15.25        8.88     10.15 o 
  -5  -5   8       46.19       49.12     10.14 o 
  -4  -5   8       54.63       37.67     13.31 o 
  -3  -5   8      176.69      191.96     16.33 o 
  -2  -5   8      868.43      813.30     30.23 o 
  -1  -5   8      978.08      998.81     36.33 o 
   0  -5   8      475.62      446.08     14.48 o 
   1  -5   8     1229.17     1218.86     32.34 o 
   2  -5   8      551.56      611.50     25.30 o 
   3  -5   8      118.22      102.77     18.64 o 
   4  -5   8      104.06       82.84     19.23 o 
   5  -5   8      307.61      301.98     30.08 o 
  -6  -4   8       18.38       22.12     10.40 o 
  -5  -4   8       18.80       16.50      7.88 o 
  -4  -4   8      218.33      219.40     12.27 o 
  -3  -4   8      949.52      956.62     42.58 o 
  -2  -4   8      127.29      117.57     23.28 o 
  -1  -4   8        4.11        9.32      4.39 o 
   0  -4   8      895.83      865.98     24.45 o 
   1  -4   8     2517.20     2783.39     40.73 o 
   2  -4   8      109.87      141.08     27.12 o 
   3  -4   8      233.24      260.46     27.91 o 
   4  -4   8      589.02      688.77     41.62 o 
   5  -4   8      104.62       82.84     23.27 o 
  -7  -3   8       30.85       53.20     15.08 o 
  -6  -3   8       21.55       18.42      9.88 o 
  -5  -3   8      164.98      231.21     18.33 o 
  -4  -3   8      316.75      310.35     13.54 o 
  -3  -3   8     1616.82     1728.36     30.60 o 
  -2  -3   8       18.26       14.10      6.36 o 
  -1  -3   8     1427.13     1363.06     24.17 o 
   0  -3   8     2249.90     2346.29     35.11 o 
   1  -3   8      895.46      932.97     20.11 o 
   2  -3   8      230.59      213.55     13.39 o 
   3  -3   8      425.62      421.51     29.68 o 
   4  -3   8      512.83      539.66     35.99 o 
   5  -3   8       36.36        5.92     14.50 o 
  -7  -2   8        0.20      -10.45     10.45 o 
  -6  -2   8       75.93       35.50     14.40 o 
  -5  -2   8      299.36      284.08     17.36 o 
  -4  -2   8      428.60      410.57     19.08 o 
  -3  -2   8       13.31        3.31      4.28 o 
  -2  -2   8      468.76      391.44     20.92 o 
  -1  -2   8     1260.50     1256.60     25.80 o 
   0  -2   8     2091.80     2144.28     32.04 o 
   1  -2   8       47.60       55.19     10.60 o 
   2  -2   8      657.46      644.71     22.57 o 
   3  -2   8      364.44      351.02     17.91 o 
   4  -2   8      172.03      157.30     23.87 o 
   5  -2   8        1.71       -5.62     12.62 o 
  -7  -1   8        2.25      -10.45     12.23 o 
  -6  -1   8       69.99      100.30     19.43 o 
  -5  -1   8      289.72      303.85     17.81 o 
  -4  -1   8        2.56        1.02      5.71 o 
  -3  -1   8      121.21      124.53     16.72 o 
  -2  -1   8     2547.19     2660.21     36.45 o 
  -1  -1   8      433.73      416.36     11.77 o 
   0  -1   8      232.14      240.52      9.32 o 
   1  -1   8      354.50      349.06     16.96 o 
   2  -1   8     1546.87     1631.40     59.61 o 
   3  -1   8      173.97      177.94     15.52 o 
   4  -1   8       39.58       27.52     13.02 o 
   5  -1   8       99.82       80.67     19.82 o 
  -7   0   8       78.90       64.79     17.95 o 
  -6   0   8      200.12      217.41     19.42 o 
  -5   0   8      337.31      342.55     25.00 o 
  -4   0   8      113.75      104.99     12.16 o 
  -3   0   8      560.69      560.41     19.97 o 
  -2   0   8     3679.83     3901.66     85.15 o 
  -1   0   8       31.58       27.34      4.41 o 
   0   0   8      643.15      587.57     21.22 o 
   1   0   8     1353.72     1243.74     46.84 o 
   2   0   8      821.28      785.33     36.78 o 
   3   0   8        0.83       -4.15      6.66 o 
   4   0   8       64.79       79.49     17.36 o 
   5   0   8      131.07      150.79     25.54 o 
  -7   1   8      137.71      151.29     25.15 o 
  -6   1   8        1.31        2.02      8.58 o 
  -5   1   8      276.81      272.91     17.08 o 
  -4   1   8      567.37      579.76     22.39 o 
  -3   1   8     1317.32     1345.63     32.51 o 
  -2   1   8      326.77      297.85     13.56 o 
  -1   1   8       66.58       48.75      6.72 o 
   0   1   8      649.13      715.10     35.21 o 
   1   1   8      889.20      933.06     41.12 o 
   2   1   8       19.24       17.95     10.36 o 
   3   1   8       87.13       97.64     18.34 o 
   4   1   8       61.37       74.36     17.65 o 
   5   1   8       52.71       51.58     17.75 o 
  -7   2   8      168.79      175.84     27.32 o 
  -6   2   8       51.18       34.59     10.49 o 
  -5   2   8      193.41      257.31     19.43 o 
  -4   2   8      425.16      436.18     19.33 o 
  -3   2   8      240.80      227.13     21.40 o 
  -2   2   8        0.48        1.28      4.69 o 
  -1   2   8     1262.92     1240.35     26.71 o 
   0   2   8      430.61      444.39     28.89 o 
   1   2   8       85.01      102.96     18.34 o 
   2   2   8       14.31       20.12     11.54 o 
   3   2   8      286.88      295.57     25.54 o 
   4   2   8       37.84       23.57     13.91 o 
  -7   3   8       14.31        8.48     13.51 o 
  -6   3   8       77.89       90.93     18.54 o 
  -5   3   8      562.58      569.43     24.05 o 
  -4   3   8      657.14      631.23     23.68 o 
  -3   3   8       26.61       19.25      6.77 o 
  -2   3   8      362.15      369.85     15.47 o 
  -1   3   8     1761.30     1846.38     61.73 o 
   0   3   8      169.62      165.59     22.09 o 
   1   3   8      121.13      160.06     23.08 o 
   2   3   8      231.44      264.21     23.96 o 
   3   3   8      204.25      256.32     29.39 o 
   4   3   8       10.28        4.04     12.13 o 
  -7   4   8        5.41        4.44     12.53 o 
  -6   4   8      186.69      250.40     29.58 o 
  -5   4   8       10.02        6.12      7.69 o 
  -4   4   8      325.62      282.35     16.72 o 
  -3   4   8      157.46      164.06     17.06 o 
  -2   4   8     1104.79     1104.92     32.99 o 
  -1   4   8      260.68      275.45     23.67 o 
   0   4   8       66.67       47.93     15.48 o 
   1   4   8      146.31      167.46     23.77 o 
   2   4   8       79.83       81.17     18.24 o 
   3   4   8       18.49       24.75     14.40 o 
   4   4   8        4.24       34.71     16.37 o 
  -6   5   8      355.77      364.60     30.28 o 
  -5   5   8      169.16      190.33     17.61 o 
  -4   5   8      154.91      162.76     15.64 o 
  -3   5   8      105.03      133.56     13.13 o 
  -2   5   8      246.55      215.57     27.52 o 
  -1   5   8       25.40       20.41     12.43 o 
   0   5   8      121.53      100.99     19.62 o 
   1   5   8       90.17       77.02     18.54 o 
   2   5   8        0.99       -6.71     10.65 o 
   3   5   8        0.20      -10.26     10.26 o 
   4   5   8       19.12       16.27     16.67 o 
  -6   6   8       83.90       79.59     19.13 o 
  -5   6   8       11.72       16.77     12.43 o 
  -4   6   8      468.23      452.59     21.14 o 
  -3   6   8      417.57      430.66     23.77 o 
  -2   6   8       79.87       86.79     19.03 o 
  -1   6   8       49.57       53.85     16.08 o 
   0   6   8      250.10      282.06     26.23 o 
   1   6   8       50.52       43.69     15.58 o 
   2   6   8        4.90        8.38     12.62 o 
   3   6   8       23.26       14.79     15.58 o 
  -6   7   8       15.11       10.65     14.40 o 
  -5   7   8       65.93       73.67     17.65 o 
  -4   7   8        0.42       -1.24      7.46 o 
  -3   7   8      165.57      211.74     17.40 o 
  -2   7   8        6.55        1.38     10.16 o 
  -1   7   8      245.89      258.39     25.15 o 
   0   7   8       57.31       43.79     16.37 o 
   1   7   8       57.22       66.96     19.63 o 
   2   7   8       13.12       -0.20     11.64 o 
   3   7   8        1.34      -11.93     11.93 o 
  -5   8   8      207.13      230.47     27.91 o 
  -4   8   8      129.16      186.10     24.46 o 
  -3   8   8       31.24       29.00     14.00 o 
  -2   8   8        1.02       11.24     13.51 o 
  -1   8   8       36.28       19.43     14.60 o 
   0   8   8       12.64        3.35     12.13 o 
   1   8   8        1.92       -5.72     11.34 o 
   2   8   8        2.41       -4.54     12.43 o 
  -5   9   8       76.73      103.75     21.01 o 
  -4   9   8        2.01       -0.89      9.86 o 
  -3   9   8      152.54      144.58     25.64 o 
  -2   9   8      102.07      130.97     25.64 o 
  -1   9   8       11.93        0.10     12.43 o 
   0   9   8        2.23       -4.63     13.02 o 
   1   9   8       11.95        0.00     14.89 o 
  -2  10   8       31.48       32.15     18.15 o 
  -1  10   8        0.31        0.30     14.89 o 
   0  10   8       27.31       19.82     15.88 o 
  -1 -13   9        0.91       -8.09     14.20 o 
   0 -13   9        0.87        1.38     14.40 o 
   1 -13   9       18.54        7.40     16.37 o 
  -3 -12   9       16.72      -15.68     15.68 o 
  -2 -12   9        6.31       -6.11     15.78 o 
  -1 -12   9       25.94       41.12     19.03 o 
   0 -12   9      105.77      144.09     27.22 o 
   1 -12   9      383.80      381.47     32.25 o 
   2 -12   9      117.94      120.55     17.15 o 
  -3 -11   9        4.83      -13.71     15.19 o 
  -2 -11   9       19.84       23.08     17.36 o 
  -1 -11   9       28.67       27.61     17.95 o 
   0 -11   9       99.74       83.63     20.91 o 
   1 -11   9      258.87      305.24     34.02 o 
   2 -11   9        7.69        8.39      9.46 o 
   3 -11   9       15.90        1.80     10.28 o 
  -4 -10   9       61.28       77.62     23.96 o 
  -3 -10   9        6.95      -12.33     12.33 o 
  -2 -10   9        0.40       10.85     15.88 o 
  -1 -10   9      167.51      127.03     24.46 o 
   0 -10   9       80.46      110.07     22.78 o 
   1 -10   9       36.59       50.39     12.20 o 
   2 -10   9       24.64       26.20     10.55 o 
   3 -10   9      304.76      283.19     27.51 o 
   4 -10   9      177.95      197.24     30.97 o 
  -5  -9   9       46.17       29.49     19.23 o 
  -4  -9   9       46.02       40.14     18.15 o 
  -3  -9   9       27.61        9.57     13.71 o 
  -2  -9   9      205.76      250.00     29.78 o 
  -1  -9   9      122.94      138.37     24.06 o 
   0  -9   9      486.12      457.12     22.31 o 
   1  -9   9      220.83      201.77     18.43 o 
   2  -9   9      757.80      690.27     28.50 o 
   3  -9   9      433.82      394.17     25.99 o 
   4  -9   9      146.44      163.42     27.22 o 
  -5  -8   9       56.19       65.88     21.99 o 
  -4  -8   9       29.30       38.26     17.16 o 
  -3  -8   9       51.13       19.23     15.48 o 
  -2  -8   9      227.50      280.29     29.78 o 
  -1  -8   9      156.08      144.68     22.39 o 
   0  -8   9        0.35        1.20      5.67 o 
   1  -8   9      321.30      310.03     26.23 o 
   2  -8   9      706.27      644.33     50.79 o 
   3  -8   9      166.99      169.63     26.53 o 
   4  -8   9        6.85      -11.24     11.24 o 
  -5  -7   9       42.52       50.59     17.26 o 
  -4  -7   9       40.55       57.89     18.84 o 
  -3  -7   9      309.06      320.23     26.13 o 
  -2  -7   9      131.37      144.25     15.75 o 
  -1  -7   9       27.29       27.25      8.99 o 
   0  -7   9      168.22      176.92     21.85 o 
   1  -7   9      431.01      405.21     19.84 o 
   2  -7   9      247.11      281.66     26.33 o 
   3  -7   9        9.05        4.14     11.24 o 
   4  -7   9      318.70      311.15     35.30 o 
  -6  -6   9       13.83       10.06     16.08 o 
  -5  -6   9        7.70        2.66     11.44 o 
  -4  -6   9      278.46      309.38     26.13 o 
  -3  -6   9      351.22      369.91     29.93 o 
  -2  -6   9      231.71      228.98     16.57 o 
  -1  -6   9      693.11      679.62     35.93 o 
   0  -6   9      413.99      382.05     14.74 o 
   1  -6   9     1808.84     1895.22     34.26 o 
   2  -6   9       73.41       43.79     14.10 o 
   3  -6   9      428.87      387.58     31.26 o 
   4  -6   9      429.65      388.37     32.74 o 
   5  -6   9      137.12      157.70     27.91 o 
  -6  -5   9        0.62       -8.40      8.40 o 
  -5  -5   9       58.74       75.55     12.97 o 
  -4  -5   9      354.27      367.56     26.92 o 
  -3  -5   9      484.09      466.12     38.12 o 
  -2  -5   9      193.97      207.02     16.44 o 
  -1  -5   9      849.54      821.53     20.30 o 
   0  -5   9      619.57      605.61     23.42 o 
   1  -5   9      105.58      121.23     10.00 o 
   2  -5   9      145.10      116.28     18.93 o 
   3  -5   9      599.08      576.73     36.78 o 
   4  -5   9      244.93      260.56     30.87 o 
   5  -5   9        0.03       -9.76     12.43 o 
  -6  -4   9        1.08       -6.23      9.76 o 
  -5  -4   9      207.53      221.27     18.17 o 
  -4  -4   9      353.36      312.46     14.05 o 
  -3  -4   9        2.05       -0.67      6.19 o 
  -2  -4   9      852.15      884.20     62.63 o 
  -1  -4   9      212.26      228.56     10.43 o 
   0  -4   9      496.23      474.11     15.29 o 
   1  -4   9       60.81       52.49     19.82 o 
   2  -4   9      248.22      251.28     14.84 o 
   3  -4   9      361.04      420.13     30.97 o 
   4  -4   9       57.65       53.35     17.26 o 
   5  -4   9       82.59       43.99     18.34 o 
  -6  -3   9       95.83      168.74     21.70 o 
  -5  -3   9      182.69      200.10     14.73 o 
  -4  -3   9      106.52       89.03      9.86 o 
  -3  -3   9      313.55      308.34     12.78 o 
  -2  -3   9     1187.29     1213.73     35.01 o 
  -1  -3   9      494.33      503.17     18.46 o 
   0  -3   9      530.04      460.67     22.68 o 
   1  -3   9      455.12      424.94     18.68 o 
   2  -3   9     1390.96     1448.20     37.05 o 
   3  -3   9       12.73        7.89     11.05 o 
   4  -3   9       68.68       30.38     16.17 o 
   5  -3   9       94.05       79.69     22.39 o 
  -7  -2   9       19.65       12.62     13.22 o 
  -6  -2   9      425.93      371.21     29.19 o 
  -5  -2   9       19.82       26.96      9.59 o 
  -4  -2   9       83.12       71.59     14.95 o 
  -3  -2   9      695.02      687.09     18.44 o 
  -2  -2   9     1932.07     1897.05     30.36 o 
  -1  -2   9      523.19      499.50     15.46 o 
   0  -2   9      695.54      629.38     16.39 o 
   1  -2   9      690.50      675.97     41.02 o 
   2  -2   9      116.41      130.70     13.42 o 
   3  -2   9        0.18        0.37      6.29 o 
   4  -2   9      139.22      152.08     24.56 o 
   5  -2   9       71.84       80.77     19.72 o 
  -7  -1   9      108.25       56.71     17.85 o 
  -6  -1   9       95.55       69.79     13.10 o 
  -5  -1   9        0.54       -4.12      6.82 o 
  -4  -1   9      489.33      478.57     20.95 o 
  -3  -1   9     1061.92     1075.97     29.63 o 
  -2  -1   9      166.74      166.72      9.15 o 
  -1  -1   9      442.95      400.65     13.68 o 
   0  -1   9       52.02       57.23     14.60 o 
   1  -1   9      743.53      775.58     49.16 o 
   2  -1   9        0.33       -5.05      5.05 o 
   3  -1   9       13.99        8.25      8.33 o 
   4  -1   9      100.17      124.76     22.39 o 
   5  -1   9       26.83       19.03     16.37 o 
  -7   0   9       63.30       52.47     17.16 o 
  -6   0   9       36.86       14.12      9.94 o 
  -5   0   9      398.43      432.05     21.83 o 
  -4   0   9      447.00      444.12     20.27 o 
  -3   0   9      521.70      535.87     20.40 o 
  -2   0   9       32.82       33.16      8.33 o 
  -1   0   9      729.81      760.64     13.84 o 
   0   0   9      473.69      495.20     43.24 o 
   1   0   9      170.19      168.34     17.55 o 
   2   0   9       71.59       63.22     17.95 o 
   3   0   9      327.28      313.13     18.45 o 
   4   0   9       23.16       23.96     15.09 o 
  -7   1   9        1.28        1.38     11.93 o 
  -6   1   9       12.63        5.62      8.84 o 
  -5   1   9     1160.28     1173.09     38.56 o 
  -4   1   9      113.19      131.92     19.13 o 
  -3   1   9        0.00       -5.08      5.08 o 
  -2   1   9      476.70      452.05     17.38 o 
  -1   1   9     1357.50     1351.73     52.66 o 
   0   1   9      778.44      848.64     40.43 o 
   1   1   9      194.53      226.53     25.84 o 
   2   1   9      151.62      178.70     24.16 o 
   3   1   9       35.07       58.88     16.47 o 
   4   1   9        3.03       -3.51      8.43 o 
  -7   2   9       32.36       12.43     14.00 o 
  -6   2   9      232.20      251.56     19.83 o 
  -5   2   9      469.02      491.23     23.28 o 
  -4   2   9       16.06        7.40     13.41 o 
  -3   2   9      271.10      268.18     14.94 o 
  -2   2   9      997.02     1025.05     29.14 o 
  -1   2   9      259.28      220.81     21.60 o 
   0   2   9        0.06       -2.17      7.79 o 
   1   2   9        3.75        3.16      9.07 o 
   2   2   9      232.76      273.88     29.88 o 
   3   2   9        4.33       -9.57      9.57 o 
   4   2   9        0.99       -5.42     13.02 o 
  -6   3   9      147.99      145.54     17.29 o 
  -5   3   9        3.81       -2.84      6.96 o 
  -4   3   9      318.72      309.65     17.52 o 
  -3   3   9      351.72      337.69     16.75 o 
  -2   3   9      524.63      507.41     32.44 o 
  -1   3   9       28.10       15.09     11.05 o 
   0   3   9       71.86       94.68     18.94 o 
   1   3   9      106.77      101.88     20.12 o 
   2   3   9       34.73       44.87     16.47 o 
   3   3   9        0.06        2.37     10.95 o 
   4   3   9       25.45       21.60     15.98 o 
  -6   4   9       26.74       20.32     13.61 o 
  -5   4   9        2.55       -1.02      6.62 o 
  -4   4   9      944.63      945.18     30.68 o 
  -3   4   9      177.68      205.22     14.28 o 
  -2   4   9       39.43       39.15     14.69 o 
  -1   4   9       61.69       76.93     17.46 o 
   0   4   9      220.04      231.66     23.47 o 
   1   4   9      288.24      299.22     26.82 o 
   2   4   9       16.24       21.50     14.99 o 
   3   4   9       10.19       13.61     14.00 o 
  -6   5   9        0.92        0.49     11.83 o 
  -5   5   9      185.73      245.33     43.79 o 
  -4   5   9      468.60      480.32     22.14 o 
  -3   5   9      113.88      120.19     22.83 o 
  -2   5   9       40.99       47.44     15.39 o 
  -1   5   9      233.77      270.23     25.64 o 
   0   5   9       85.99       86.00     19.92 o 
   1   5   9       26.85       34.91     14.60 o 
   2   5   9       30.38       -2.96     11.83 o 
   3   5   9       28.20       40.04     18.34 o 
  -6   6   9       81.52      164.01     26.82 o 
  -5   6   9      132.51      159.18     22.68 o 
  -4   6   9       39.97       32.71     15.48 o 
  -3   6   9       17.21       12.82     12.82 o 
  -2   6   9      106.16      117.66     21.70 o 
  -1   6   9      115.17      118.45     23.27 o 
   0   6   9       37.30       35.50     16.77 o 
   1   6   9        1.37       -2.07     10.95 o 
   2   6   9        1.11       13.02     15.29 o 
   3   6   9        6.27        0.00     16.37 o 
  -5   7   9       30.62       49.51     15.98 o 
  -4   7   9       22.49       14.65      8.54 o 
  -3   7   9      212.95      186.89     27.51 o 
  -2   7   9       68.25       47.83     17.16 o 
  -1   7   9       27.08        9.96     13.02 o 
   0   7   9        0.02      -10.55     11.04 o 
   1   7   9        6.97       20.61     15.88 o 
   2   7   9       32.67       -4.63     14.69 o 
  -5   8   9        8.27        5.33     11.83 o 
  -2   8   9       70.04       31.16     17.65 o 
  -1   8   9        0.03        3.55     11.44 o 
   0   8   9       17.53        9.67     15.29 o 
   1   8   9        7.27        6.80     13.22 o 
  -3   9   9       21.34       28.90     16.96 o 
  -2   9   9        4.64       -4.63     12.33 o 
  -1   9   9        9.57       -5.82     11.93 o 
   0   9   9        6.84       -5.13     14.20 o 
  -2  10   9       16.24       38.66     18.15 o 
  -2 -12  10       23.81       -2.27     16.86 o 
  -1 -12  10        7.25      -13.02     13.02 o 
   0 -12  10      210.11      220.42     31.66 o 
   1 -12  10       19.13       -1.87     14.60 o 
   2 -12  10       21.97       16.58     12.13 o 
  -3 -11  10        8.62       -1.78     17.65 o 
  -2 -11  10       45.53       39.25     21.70 o 
  -1 -11  10       76.74       47.73     18.74 o 
   0 -11  10       71.52       66.18     21.50 o 
   1 -11  10      116.53       85.95     14.36 o 
   2 -11  10       72.72       65.74     13.73 o 
  -4 -10  10       38.49       14.00     16.37 o 
  -3 -10  10       11.82       27.52     17.16 o 
  -2 -10  10      486.49      520.23     38.07 o 
  -1 -10  10        4.54      -13.12     13.12 o 
   0 -10  10       43.44       38.17     17.65 o 
   1 -10  10       17.16        7.77      9.38 o 
   2 -10  10      202.31      246.93     26.78 o 
   3 -10  10       29.18        9.07     14.30 o 
  -4  -9  10       10.08        2.56     14.60 o 
  -3  -9  10        3.76       -5.92     13.12 o 
  -2  -9  10        1.35      -13.21     13.61 o 
  -1  -9  10       72.89       82.45     20.22 o 
   0  -9  10       19.61       17.63      9.51 o 
   1  -9  10      925.56      905.19     32.76 o 
   2  -9  10      138.10      139.18     16.70 o 
   3  -9  10        0.08       -5.72     10.85 o 
  -5  -8  10        0.05      -14.69     14.69 o 
  -4  -8  10       84.23       91.42     22.88 o 
  -3  -8  10        9.38      -11.04     11.14 o 
  -2  -8  10        0.06       -6.02     11.05 o 
  -1  -8  10      211.84      253.04     20.19 o 
   0  -8  10      303.61      287.88     14.97 o 
   1  -8  10      550.05      575.31     24.86 o 
   2  -8  10       62.30       26.23     14.69 o 
   3  -8  10       35.14       28.80     16.17 o 
   4  -8  10      174.42      204.74     31.95 o 
  -5  -7  10       58.64       75.25     20.91 o 
  -4  -7  10       45.88       37.77     16.17 o 
  -3  -7  10      213.32      238.96     27.61 o 
  -2  -7  10       26.70       15.00      9.02 o 
  -1  -7  10     1551.09     1544.60     32.30 o 
   0  -7  10      138.67      163.03     17.71 o 
   1  -7  10        8.02        3.11      7.78 o 
   2  -7  10       11.40      -10.16     10.16 o 
   3  -7  10      249.35      258.98     31.46 o 
   4  -7  10       92.14      123.97     25.15 o 
  -6  -6  10        3.70       -7.30     13.61 o 
  -5  -6  10       20.22       19.63     13.91 o 
  -4  -6  10      154.18      131.76     22.09 o 
  -3  -6  10        1.55        1.08      7.93 o 
  -2  -6  10        1.96       -5.83      6.92 o 
  -1  -6  10       42.95       35.12      7.17 o 
   0  -6  10        0.31       -0.77      4.81 o 
   1  -6  10       21.35       13.40      7.20 o 
   2  -6  10     1039.58      926.65     45.76 o 
   3  -6  10      290.73      307.31     28.50 o 
   4  -6  10       23.27       22.58     14.60 o 
  -6  -5  10      130.49      135.79     17.42 o 
  -5  -5  10       55.31       50.69     18.64 o 
  -4  -5  10       15.13        5.31      7.57 o 
  -3  -5  10       97.09      126.82     17.95 o 
  -2  -5  10        1.02       -4.83      5.97 o 
  -1  -5  10       71.15       83.28      9.13 o 
   0  -5  10       78.56       54.34      8.56 o 
   1  -5  10      563.07      513.60     37.52 o 
   2  -5  10      732.31      678.71     38.95 o 
   3  -5  10        3.37        4.63     10.95 o 
   4  -5  10        1.86       -5.23     12.82 o 
  -6  -4  10      144.73      204.31     20.77 o 
  -5  -4  10       81.55       75.57     10.89 o 
  -4  -4  10      236.72      259.61     13.99 o 
  -3  -4  10      183.46      207.01     17.03 o 
  -2  -4  10      849.61      776.98     29.10 o 
  -1  -4  10        0.65       -0.50      4.48 o 
   0  -4  10     1355.65     1359.27     27.88 o 
   1  -4  10      415.06      447.25     30.13 o 
   2  -4  10        0.87        2.53      6.87 o 
   3  -4  10      201.75      219.82     28.20 o 
   4  -4  10      105.17       81.76     20.41 o 
  -6  -3  10       31.77       30.21     11.71 o 
  -5  -3  10        7.20       12.32      7.94 o 
  -4  -3  10       86.10       89.05     10.27 o 
  -3  -3  10      739.75      678.41     19.21 o 
  -2  -3  10       33.49       18.10      8.00 o 
  -1  -3  10        0.86       -2.93      4.42 o 
   0  -3  10       60.78       82.25     31.26 o 
   1  -3  10      191.76      197.80     15.53 o 
   2  -3  10        0.00       -0.97      6.56 o 
   3  -3  10      343.23      308.69     28.20 o 
   4  -3  10      141.01      194.18     27.02 o 
  -6  -2  10       38.47       35.73     10.06 o 
  -5  -2  10      393.79      452.44     18.61 o 
  -4  -2  10      211.11      239.32     14.37 o 
  -3  -2  10      308.70      302.90     12.93 o 
  -2  -2  10       19.61       14.79      6.81 o 
  -1  -2  10       10.24       -0.56      4.28 o 
   0  -2  10      304.22      316.54     16.42 o 
   1  -2  10       11.74       15.48      7.51 o 
   2  -2  10      245.59      221.79     22.14 o 
   3  -2  10      332.53      305.14     26.92 o 
   4  -2  10       17.09       11.34     12.53 o 
  -6  -1  10       51.01       50.91     12.20 o 
  -5  -1  10      612.30      643.07     27.00 o 
  -4  -1  10      342.17      325.73     17.88 o 
  -3  -1  10      169.10      174.24     11.22 o 
  -2  -1  10      259.88      248.89     10.62 o 
  -1  -1  10      989.10      876.48     34.62 o 
   0  -1  10      179.60      192.82     21.05 o 
   1  -1  10      308.13      282.59     20.56 o 
   2  -1  10      170.61      208.45     27.27 o 
   3  -1  10        7.79       22.39      9.35 o 
   4  -1  10      181.53      196.35     28.30 o 
  -6   0  10       84.27       95.22     18.00 o 
  -5   0  10      309.16      328.95     19.45 o 
  -4   0  10        2.31       -0.37      6.78 o 
  -3   0  10       22.63       12.85      7.11 o 
  -2   0  10     1203.87     1254.19     24.03 o 
  -1   0  10       80.21       83.53     17.26 o 
   0   0  10        8.59        2.80      6.16 o 
   1   0  10        1.80        0.62      5.88 o 
   2   0  10      175.40      203.88     17.49 o 
   3   0  10       17.87       15.67      8.78 o 
   4   0  10       39.55       58.09     18.94 o 
  -6   1  10       64.03       62.48     19.03 o 
  -5   1  10        3.88        0.64      6.81 o 
  -4   1  10      332.00      300.91     17.07 o 
  -3   1  10      250.28      230.74     14.11 o 
  -2   1  10      720.38      763.53     40.63 o 
  -1   1  10       10.76        9.57     10.06 o 
   0   1  10       77.47       69.43     16.57 o 
   1   1  10      187.28      251.00     28.40 o 
   2   1  10       43.62       17.55     13.81 o 
   3   1  10       30.95       22.77      9.87 o 
   4   1  10       58.48       73.77     20.22 o 
  -6   2  10        0.69       -3.63      7.95 o 
  -5   2  10        7.44       13.37      9.03 o 
  -4   2  10      700.86      695.61     26.13 o 
  -3   2  10      616.69      590.30     24.41 o 
  -2   2  10       16.28        4.63     10.26 o 
  -1   2  10       47.03       49.51     15.88 o 
   0   2  10      440.78      411.84     30.57 o 
   1   2  10      174.00      228.60     28.89 o 
   2   2  10        8.27        9.67     12.23 o 
   3   2  10       12.08       -4.93     10.45 o 
  -6   3  10       30.80       30.42     11.64 o 
  -5   3  10      131.91      135.37     41.52 o 
  -4   3  10      436.88      453.51     21.47 o 
  -3   3  10      125.62       96.28     22.83 o 
  -2   3  10       11.38        6.41     10.55 o 
  -1   3  10      442.76      463.52     32.64 o 
   0   3  10       58.64       67.16     17.26 o 
   1   3  10        0.01        3.45     10.95 o 
   2   3  10       21.42       12.03     13.71 o 
   3   3  10       36.07       34.91     16.96 o 
  -6   4  10       86.67      125.55     23.47 o 
  -5   4  10      138.59      177.76     17.92 o 
  -4   4  10       64.52       58.15     16.22 o 
  -3   4  10       23.01        5.82     11.05 o 
  -2   4  10       95.44      115.00     21.70 o 
  -1   4  10      309.49      304.84     27.42 o 
   0   4  10       40.44       31.85     14.69 o 
   1   4  10       60.65       25.84     14.99 o 
   2   4  10       23.04        9.67     13.51 o 
   3   4  10       10.28       -2.96     13.12 o 
  -6   5  10       57.83       56.90     18.24 o 
  -5   5  10       35.70       26.92     11.00 o 
  -4   5  10        6.58       -1.18      7.74 o 
  -3   5  10      202.19      270.72     32.05 o 
  -2   5  10      340.86      353.95     30.67 o 
  -1   5  10        0.15       -8.78      9.76 o 
   0   5  10        3.57        3.25     12.33 o 
   1   5  10       90.02       89.94     21.70 o 
   2   5  10       39.35       27.32     17.75 o 
  -5   6  10        7.57        9.86     12.43 o 
  -3   6  10      143.93      171.40     27.51 o 
  -2   6  10      144.17      105.63     21.70 o 
  -1   6  10       38.46       11.05     13.22 o 
   0   6  10       40.92       43.79     17.65 o 
   1   6  10       10.60       -1.58     12.23 o 
   2   6  10        5.21      -13.21     14.10 o 
  -5   7  10       31.81       48.82     16.27 o 
  -4   7  10       80.35       54.04     20.32 o 
  -3   7  10       44.35       30.28     15.78 o 
  -2   7  10        4.93       13.91     13.71 o 
  -1   7  10        4.87        2.07     14.20 o 
   0   7  10       32.38       25.94     16.77 o 
   1   7  10       10.26       16.27     14.99 o 
  -4   8  10       42.30       21.80     15.68 o 
  -3   8  10       17.13       -8.09     12.62 o 
  -2   8  10       20.79        8.88     14.10 o 
  -1   8  10       51.63       70.02     20.91 o 
   0   8  10        0.09       -6.02     12.62 o 
  -2   9  10       10.78       12.53     16.37 o 
  -1 -12  11        2.08       16.86     19.03 o 
   0 -12  11       29.98        9.17     17.95 o 
  -2 -11  11       45.30       33.33     19.43 o 
  -1 -11  11        0.03       13.31     17.85 o 
   0 -11  11      116.41       94.38     23.67 o 
   1 -11  11       86.87       85.70     15.10 o 
   2 -11  11        7.44       -6.51     12.33 o 
  -3 -10  11      346.84      418.65     43.88 o 
  -2 -10  11        1.44      -12.72     13.21 o 
  -1 -10  11       52.63       76.14     23.37 o 
   0 -10  11      226.79      276.44     33.23 o 
   1 -10  11      157.38      148.13     35.55 o 
   2 -10  11        7.74        6.71     14.69 o 
  -4  -9  11       22.66      -13.21     13.21 o 
  -3  -9  11       20.90        2.47     14.10 o 
  -2  -9  11        5.40       -6.51     12.82 o 
  -1  -9  11       51.65       35.01     19.03 o 
   0  -9  11      106.62      101.37     15.37 o 
   1  -9  11      183.50      161.37     17.74 o 
   2  -9  11       29.51       21.89     14.89 o 
   3  -9  11      139.78      167.07     26.92 o 
  -4  -8  11        0.05      -12.23     12.23 o 
  -3  -8  11       50.53       57.20     18.05 o 
  -2  -8  11        0.61        7.98     10.18 o 
  -1  -8  11      245.96      236.44     18.79 o 
   0  -8  11       79.83       73.82     10.46 o 
   1  -8  11      154.87      118.55     21.01 o 
   2  -8  11      214.31      246.35     30.57 o 
   3  -8  11       57.09       59.07     19.33 o 
  -5  -7  11        0.49       -2.17     16.27 o 
  -4  -7  11        1.09       -7.00     13.51 o 
  -3  -7  11        1.21       -6.32      8.28 o 
  -2  -7  11     2098.19     2065.65     50.34 o 
  -1  -7  11       27.37       24.85     14.94 o 
   0  -7  11        0.94       -0.17      5.66 o 
   1  -7  11      518.56      470.53     33.13 o 
   2  -7  11      285.17      325.94     29.19 o 
   3  -7  11       73.30       54.34     17.46 o 
  -5  -6  11       57.06       78.50     21.10 o 
  -4  -6  11       53.27       58.90     15.04 o 
  -3  -6  11      141.14      167.75     17.78 o 
  -2  -6  11       14.98        3.38      8.16 o 
  -1  -6  11       63.74       76.41     13.04 o 
   0  -6  11       41.01       29.62      7.56 o 
   1  -6  11      519.34      556.91     35.11 o 
   2  -6  11      409.16      402.08     32.54 o 
   3  -6  11        0.22       -2.47     12.82 o 
  -5  -5  11        8.97        9.27     14.40 o 
  -4  -5  11      214.55      249.39     21.51 o 
  -3  -5  11       40.39       36.50     10.43 o 
  -2  -5  11       30.89       19.32      8.84 o 
  -1  -5  11       12.61        3.07      8.05 o 
   0  -5  11      484.43      510.90     31.61 o 
   1  -5  11      398.76      445.13     21.44 o 
   2  -5  11       35.45       27.02     14.10 o 
   3  -5  11      119.47      150.30     25.25 o 
   4  -5  11       64.22       53.55     20.91 o 
  -6  -4  11        9.28        2.50      9.47 o 
  -5  -4  11       29.40       29.65      8.13 o 
  -4  -4  11       65.21       56.89     12.51 o 
  -3  -4  11       23.34        7.89      8.11 o 
  -2  -4  11        8.79        4.09      7.11 o 
  -1  -4  11     4686.29     4753.63    114.15 o 
   0  -4  11      218.08      223.92     16.67 o 
   1  -4  11       71.40       97.63     20.96 o 
   2  -4  11      250.18      262.34     29.29 o 
   3  -4  11      169.86      155.82     24.95 o 
   4  -4  11       85.08       47.63     20.32 o 
  -6  -3  11       32.32       62.73     14.27 o 
  -5  -3  11       57.86       79.70     11.36 o 
  -4  -3  11      367.62      327.03     14.76 o 
  -3  -3  11       40.13       45.77     10.52 o 
  -2  -3  11      475.97      468.59     20.41 o 
  -1  -3  11      156.01      219.04     28.40 o 
   0  -3  11      331.79      340.70     19.97 o 
   1  -3  11        2.07       -3.95      9.62 o 
   2  -3  11      445.23      452.50     28.55 o 
   3  -3  11      368.03      383.54     32.74 o 
   4  -3  11       12.89       14.30     16.08 o 
  -6  -2  11       85.46      125.97     14.73 o 
  -5  -2  11      206.87      227.82     16.27 o 
  -4  -2  11        2.93       -5.76      5.76 o 
  -3  -2  11      231.59      234.35     16.80 o 
  -2  -2  11      260.34      287.28     15.92 o 
  -1  -2  11        1.13        3.65     11.44 o 
   0  -2  11      178.75      169.72     23.91 o 
   1  -2  11      349.89      366.65     19.70 o 
   2  -2  11      299.54      323.41     19.26 o 
   3  -2  11        2.58       -8.78      8.78 o 
   4  -2  11       18.41       19.23     15.19 o 
  -6  -1  11      123.60      128.74     22.63 o 
  -5  -1  11        0.14       -5.35      7.18 o 
  -4  -1  11       47.38       58.16      8.84 o 
  -3  -1  11      174.94      222.98     17.51 o 
  -2  -1  11      235.30      219.97     13.40 o 
  -1  -1  11        0.87       -6.80      9.17 o 
   0  -1  11     3743.76     3825.23    106.36 o 
   1  -1  11      216.11      229.60     18.49 o 
   2  -1  11       81.16       82.84     13.19 o 
   3  -1  11       14.17        0.30     11.44 o 
  -6   0  11       17.48       14.36     10.87 o 
  -5   0  11       34.92       38.66     21.60 o 
  -4   0  11       91.17      112.78     14.24 o 
  -3   0  11      882.93      793.61     20.54 o 
  -2   0  11        0.48       -6.90     10.36 o 
  -1   0  11      390.03      370.42     29.88 o 
   0   0  11      173.10      223.24     17.79 o 
   1   0  11      318.61      306.02     18.31 o 
   2   0  11        6.92       -2.28      8.48 o 
   3   0  11      116.93      157.04     17.63 o 
  -6   1  11       88.78       93.22     15.50 o 
  -5   1  11      255.64      286.13     20.24 o 
  -4   1  11      409.82      382.39     19.82 o 
  -3   1  11       17.67       20.75      8.14 o 
  -2   1  11       38.98       40.04     14.60 o 
  -1   1  11      161.29      175.64     25.44 o 
   0   1  11       15.08       10.75     12.03 o 
   1   1  11      242.84      257.36     19.97 o 
   2   1  11       66.44       55.18     11.12 o 
   3   1  11       64.59       64.04     38.71 o 
  -6   2  11       78.17       84.80     14.50 o 
  -5   2  11      391.35      377.02     21.61 o 
  -4   2  11       13.87       11.48      7.96 o 
  -3   2  11        5.53       -3.65      9.67 o 
  -2   2  11      102.06      115.09     21.79 o 
  -1   2  11      220.32      222.68     29.58 o 
   0   2  11       18.40        5.72     11.93 o 
   1   2  11     1253.83     1307.45     58.97 o 
   2   2  11       32.26       36.69     17.55 o 
   3   2  11       17.91       29.88     16.27 o 
  -6   3  11       95.63       91.17     15.26 o 
  -5   3  11      120.32      131.52     32.50 o 
  -4   3  11        7.57       22.96      9.41 o 
  -3   3  11       16.43       10.95     12.13 o 
  -2   3  11      690.04      681.87     42.11 o 
  -1   3  11        8.53       -7.49      9.17 o 
   0   3  11       80.54       90.93     19.63 o 
   1   3  11       51.51       58.68     20.12 o 
   2   3  11       82.06      101.29     24.06 o 
  -5   4  11       12.57       12.75      9.73 o 
  -4   4  11      177.60      195.47     28.80 o 
  -3   4  11      282.10      311.65     34.61 o 
  -2   4  11       33.39       39.84     17.75 o 
  -1   4  11        1.52       -3.94     10.95 o 
   0   4  11        6.90        1.97     12.33 o 
   1   4  11        7.40        4.54     12.23 o 
   2   4  11      108.69      132.94     25.64 o 
  -5   5  11       32.59       25.99     11.44 o 
  -4   5  11      292.66      352.57     39.45 o 
  -3   5  11       20.22       -3.45     11.24 o 
  -2   5  11        0.07       -1.97     11.93 o 
  -1   5  11        6.66       19.53     13.51 o 
   0   5  11       60.21       56.81     20.32 o 
   1   5  11       16.51       12.43     15.98 o 
  -4   6  11      117.46       83.83     21.70 o 
  -3   6  11        2.38       -7.69     12.82 o 
  -2   6  11        1.59        0.59     13.51 o 
  -1   6  11      173.71      183.83     29.88 o 
   0   6  11        0.82        0.49     13.02 o 
   1   6  11       12.03       13.61     16.57 o 
  -4   7  11        1.97        1.08     14.10 o 
  -3   7  11       22.18       21.99     17.55 o 
  -2   7  11       78.52       66.87     19.82 o 
  -1   7  11        6.42        3.55     13.71 o 
   0   7  11        3.93        1.38     13.81 o 
  -1 -11  12       48.03       24.85     17.26 o 
   0 -11  12       41.57       47.63     19.23 o 
  -2 -10  12       97.38       85.50     24.85 o 
  -1 -10  12       71.38       57.00     21.10 o 
   0 -10  12      114.27      109.22     21.06 o 
   1 -10  12      153.10       83.34     21.30 o 
  -3  -9  12      155.35      171.60     30.28 o 
  -2  -9  12      300.05      361.25     39.05 o 
  -1  -9  12       38.57       35.72     17.11 o 
   0  -9  12        3.13        6.49      9.59 o 
   1  -9  12      154.96      174.07     26.53 o 
   2  -9  12      197.82      215.09     30.28 o 
  -4  -8  12       43.56       50.30     20.41 o 
  -3  -8  12      174.92      179.89     27.61 o 
  -2  -8  12      414.36      401.95     23.38 o 
  -1  -8  12       11.35        6.72      9.87 o 
   0  -8  12      104.63      122.89     21.50 o 
   1  -8  12      188.82      250.00     29.68 o 
   2  -8  12       21.39       10.85     13.91 o 
  -4  -7  12       87.13      109.97     23.47 o 
  -3  -7  12       66.91       70.19     14.46 o 
  -2  -7  12       10.91        7.51     10.65 o 
  -1  -7  12      349.71      318.35     20.33 o 
   0  -7  12      224.79      243.73     24.36 o 
   1  -7  12      418.78      426.54     33.13 o 
   2  -7  12      126.90      104.05     20.91 o 
   3  -7  12      110.06      110.76     24.65 o 
  -5  -6  12      109.53      182.45     28.99 o 
  -4  -6  12       86.07       97.82     16.32 o 
  -3  -6  12       10.07       -0.94      8.89 o 
  -2  -6  12      268.01      269.39     19.80 o 
  -1  -6  12      933.61      999.27     33.55 o 
   0  -6  12      143.77      175.61     16.88 o 
   1  -6  12        7.20        7.10     11.44 o 
   2  -6  12      109.25       52.86     16.17 o 
   3  -6  12      210.87      221.70     30.67 o 
  -5  -5  12      180.15      187.73     25.49 o 
  -4  -5  12       17.08       -0.45      8.87 o 
  -3  -5  12       95.39      112.55     17.16 o 
  -2  -5  12      597.68      632.28     26.33 o 
  -1  -5  12      883.53      945.00     47.73 o 
   0  -5  12      110.62      130.76     20.81 o 
   1  -5  12       99.10      109.21     20.47 o 
   2  -5  12      155.02      169.43     24.95 o 
   3  -5  12       59.81       61.93     20.02 o 
  -5  -4  12        9.48        2.33      7.02 o 
  -4  -4  12        4.24       -6.36      7.27 o 
  -3  -4  12      238.31      243.72     18.23 o 
  -2  -4  12      489.68      502.05     22.79 o 
  -1  -4  12      162.85      247.63     30.67 o 
   0  -4  12      246.38      274.79     19.82 o 
   1  -4  12      277.82      259.06     17.71 o 
   2  -4  12      340.23      303.16     28.50 o 
   3  -4  12       18.94       17.85     15.98 o 
  -5  -3  12        0.21       -4.58      6.73 o 
  -4  -3  12      294.83      287.34     16.00 o 
  -3  -3  12      259.07      270.03     18.63 o 
  -2  -3  12        7.31       16.37     12.03 o 
  -1  -3  12      117.32      114.31     23.37 o 
   0  -3  12      792.96      769.35     43.59 o 
   1  -3  12      215.57      241.96     20.09 o 
   2  -3  12       22.82       22.49     12.72 o 
   3  -3  12        5.90      -12.43     12.43 o 
  -5  -2  12       80.59       80.07     11.40 o 
  -4  -2  12      574.31      531.57     37.50 o 
  -3  -2  12      116.01      124.98     15.24 o 
  -2  -2  12       33.73       24.85     15.39 o 
  -1  -2  12      512.84      498.43     35.50 o 
   0  -2  12      652.20      658.30     40.43 o 
   1  -2  12      237.07      273.43     36.05 o 
   2  -2  12       21.66       15.04      9.47 o 
   3  -2  12       25.64       13.81     14.79 o 
  -5  -1  12      135.97      195.18     22.25 o 
  -4  -1  12        0.44       -6.15      6.26 o 
  -3  -1  12       59.35       45.85      7.91 o 
  -2  -1  12      241.80      307.11     33.83 o 
  -1  -1  12      718.55      721.61     43.00 o 
   0  -1  12      331.80      380.87     31.75 o 
   1  -1  12       29.36       19.77      9.86 o 
   2  -1  12       75.77       62.69     27.32 o 
   3  -1  12       78.59       56.41     17.46 o 
  -5   0  12      117.46      140.30     46.70 o 
  -4   0  12        8.44        1.72      5.46 o 
  -3   0  12      202.00      162.33     26.43 o 
  -2   0  12      314.03      324.27     29.98 o 
  -1   0  12       25.25       28.50     14.30 o 
   0   0  12        0.01      -10.16     10.55 o 
   1   0  12      192.68      180.97     18.06 o 
   2   0  12       80.48       82.80     13.73 o 
   3   0  12       14.56       10.28     11.93 o 
  -5   1  12       43.50       52.62     12.71 o 
  -4   1  12       92.91      110.56     23.67 o 
  -3   1  12      582.34      525.45     37.87 o 
  -2   1  12      179.14      187.77     28.70 o 
  -1   1  12        0.03       -3.16      9.96 o 
   0   1  12       79.10       43.10     18.64 o 
   1   1  12      148.77      150.68     16.53 o 
   2   1  12      127.74       85.32     15.24 o 
  -5   2  12        4.03        4.67      9.22 o 
  -4   2  12      135.46      145.27     26.33 o 
  -3   2  12        2.06       11.54     13.31 o 
  -2   2  12      114.27      105.82     22.19 o 
  -1   2  12       83.09      149.41     26.23 o 
   0   2  12      353.06      312.43     29.88 o 
   1   2  12      164.26      230.28     30.87 o 
   2   2  12        0.06       -0.27      8.43 o 
  -5   3  12        4.09       -1.63      9.27 o 
  -4   3  12      116.51      111.74     24.26 o 
  -3   3  12       43.87       37.87     16.67 o 
  -2   3  12       35.10       36.79     17.85 o 
  -1   3  12      111.27       98.92     22.39 o 
   0   3  12        8.48      -11.04     11.04 o 
   1   3  12        8.29       10.26     14.30 o 
   2   3  12        9.81        7.99     16.08 o 
  -5   4  12      111.36       80.87     21.60 o 
  -4   4  12       68.77       44.48     18.64 o 
  -3   4  12       15.89       15.88     15.58 o 
  -2   4  12      228.46      310.86     37.67 o 
  -1   4  12       54.87       54.34     19.63 o 
   0   4  12        6.32        7.89     13.22 o 
   1   4  12        0.18        8.98     14.60 o 
  -4   5  12       18.47       13.41     16.57 o 
  -3   5  12       20.39       15.09     14.10 o 
  -2   5  12        0.43       -6.31     11.93 o 
  -1   5  12       48.14       33.63     16.67 o 
   0   5  12        8.22        4.93     13.22 o 
  -3   6  12       21.40       17.75     17.46 o 
  -2   6  12       32.28       35.41     17.75 o 
  -1   6  12        1.23        0.89     14.10 o 
  -1 -10  13        7.13       -1.48     18.24 o 
  -2  -9  13       60.46       45.55     14.26 o 
  -1  -9  13      122.90      179.01     39.59 o 
   1  -9  13       13.25        7.30     14.30 o 
  -3  -8  13       13.52        8.78     11.15 o 
  -2  -8  13      164.75      190.69     21.10 o 
  -1  -8  13      238.63      289.95     33.92 o 
   1  -8  13       41.64       11.24     13.31 o 
  -4  -7  13        2.58       -1.66     10.36 o 
  -3  -7  13       87.73       97.65     16.54 o 
  -2  -7  13       12.45        5.97     26.33 o 
  -1  -7  13      203.66      223.97     30.37 o 
   0  -7  13        4.36        1.78     12.23 o 
   1  -7  13       65.24       52.76     18.64 o 
   2  -7  13      127.31      115.98     24.06 o 
  -4  -6  13       12.79        4.77     11.16 o 
  -3  -6  13       81.86       85.32     15.44 o 
  -2  -6  13      158.69      189.31     20.12 o 
  -1  -6  13       36.77        6.02     13.71 o 
   0  -6  13       94.58      114.21     22.88 o 
   1  -6  13      158.56      110.56     22.19 o 
   2  -6  13       46.13       31.16     16.37 o 
  -4  -5  13      214.18      250.88     23.00 o 
  -3  -5  13      124.37      142.56     18.29 o 
  -2  -5  13      200.76      224.76     31.16 o 
  -1  -5  13      157.06      189.75     29.19 o 
   0  -5  13      201.31      233.04     30.28 o 
   1  -5  13      186.10      232.74     28.99 o 
   2  -5  13       12.16       -0.49     12.62 o 
  -5  -4  13       34.54       65.84     18.69 o 
  -4  -4  13      254.19      307.06     21.82 o 
  -3  -4  13       34.16       32.28     11.19 o 
  -2  -4  13       39.28       40.34     17.65 o 
  -1  -4  13       16.60       19.63     15.78 o 
   0  -4  13      303.77      328.21     30.87 o 
   1  -4  13       92.37      123.61     19.48 o 
   2  -4  13       11.85        2.27     13.12 o 
  -5  -3  13      144.24      165.28     15.53 o 
  -4  -3  13       42.10       55.90     12.68 o 
  -3  -3  13        0.49        6.41     12.72 o 
  -2  -3  13      117.16      133.73     25.25 o 
  -1  -3  13      252.90      322.59     35.60 o 
   0  -3  13        0.41       -6.41     12.72 o 
   1  -3  13        4.63       -1.41      9.62 o 
   2  -3  13       55.57       46.85     17.46 o 
  -5  -2  13       20.58       18.74      8.38 o 
  -4  -2  13       11.41        5.66      7.11 o 
  -3  -2  13      296.60      308.19     35.60 o 
  -2  -2  13      300.44      299.91     30.08 o 
  -1  -2  13      412.97      464.71     35.90 o 
   0  -2  13       22.42       25.84     17.85 o 
   1  -2  13       48.69       31.11     11.05 o 
   2  -2  13      112.33      130.78     23.37 o 
  -5  -1  13        0.66       -2.73      7.19 o 
  -4  -1  13       20.35       17.00      7.40 o 
  -3  -1  13      308.07      308.00     35.60 o 
  -2  -1  13      133.37      175.84     28.80 o 
  -1  -1  13        0.04        6.41     14.50 o 
   0  -1  13        0.40        5.62     11.44 o 
   1  -1  13      192.66      238.06     20.88 o 
   2  -1  13       86.97       71.11     13.97 o 
  -5   0  13        3.60        7.01      8.03 o 
  -4   0  13      218.44      226.43     32.64 o 
  -3   0  13       84.77       68.54     20.22 o 
  -2   0  13       31.90       30.47     15.78 o 
  -1   0  13       45.46       29.78     17.16 o 
   0   0  13       97.39      101.78     22.98 o 
   1   0  13        2.23       -3.95      9.22 o 
   2   0  13        6.20        4.72      9.79 o 
  -5   1  13       48.97       37.90     12.31 o 
  -4   1  13       60.28       57.10     20.02 o 
  -3   1  13       90.43      106.12     22.88 o 
  -2   1  13      111.11       94.48     23.18 o 
  -1   1  13      184.22      196.06     31.06 o 
   0   1  13      260.07      294.09     35.80 o 
   1   1  13        0.01       -7.69     11.93 o 
  -4   2  13        6.36       16.17     16.86 o 
  -3   2  13        1.37        7.89     14.00 o 
  -2   2  13      120.02      113.32     24.36 o 
  -1   2  13       97.61      124.76     26.23 o 
   0   2  13       17.51       29.49     17.95 o 
   1   2  13        6.84       -2.07     12.92 o 
  -4   3  13        0.06       -0.89     14.50 o 
  -3   3  13       89.26       54.64     21.20 o 
  -2   3  13       44.70       45.96     18.64 o 
  -1   3  13       37.47       26.04     17.85 o 
   0   3  13        1.28        1.48     13.61 o 
  -3   4  13       40.44       39.55     20.61 o 
  -2   4  13       79.55       69.63     22.09 o 
  -1   4  13       11.27        0.79     13.31 o 
   0   4  13       24.71       28.21     20.12 o 
  -2   5  13       12.67        4.83     15.09 o 
  -1  -8  14        0.26       -5.42     14.79 o 
  -2  -7  14       23.26       28.30     17.75 o 
  -1  -7  14       46.75       42.51     17.95 o 
  -3  -6  14        8.66       -4.50     12.77 o 
  -2  -6  14        7.00        7.69     15.09 o 
  -1  -6  14      105.77       82.25     21.30 o 
   0  -6  14       45.84       82.15     23.27 o 
  -3  -5  14       24.92       15.58     17.26 o 
  -2  -5  14       83.36      147.34     26.43 o 
  -1  -5  14      228.72      319.93     37.67 o 
   0  -5  14       12.41       14.89     15.58 o 
  -4  -4  14        0.76        8.76      9.73 o 
  -3  -4  14       94.26      123.58     25.34 o 
  -2  -4  14      170.35      214.20     31.16 o 
  -1  -4  14       84.00      145.17     26.33 o 
   0  -4  14       22.09       21.40     17.55 o 
   1  -4  14       57.53       56.51     19.92 o 
  -4  -3  14        5.59        2.96     14.69 o 
  -3  -3  14       87.89       76.63     21.80 o 
  -2  -3  14       76.34       71.01     21.30 o 
  -1  -3  14        0.01       -1.58     12.72 o 
   0  -3  14       88.89      145.27     27.71 o 
   1  -3  14       72.65      127.42     26.23 o 
  -4  -2  14       39.88       39.84     18.34 o 
  -3  -2  14       32.07       26.23     15.48 o 
  -2  -2  14        0.70        3.16     12.53 o 
  -1  -2  14       34.54       55.43     20.71 o 
   0  -2  14      203.79      330.58     39.25 o 
   1  -2  14       31.91       50.89     19.33 o 
  -4  -1  14      114.93      128.60     27.61 o 
  -3  -1  14       24.77       34.91     17.06 o 
  -2  -1  14       39.91        8.58     14.50 o 
  -1  -1  14      103.91      108.19     26.63 o 
   0  -1  14       66.16       72.19     22.68 o 
   1  -1  14        0.24      -12.62     12.62 o 
  -4   0  14       41.18       32.94     18.15 o 
  -3   0  14        0.20       -7.40     11.74 o 
  -2   0  14       62.22       84.52     23.18 o 
  -1   0  14       67.23       72.88     22.68 o 
   0   0  14        4.26       16.57     15.88 o 
  -3   1  14       22.74       31.85     17.06 o 
  -2   1  14       48.04       21.80     15.78 o 
  -1   1  14       21.36        6.11     12.92 o 
   0   1  14        0.11      -14.30     14.30 o 
  -3   2  14       72.71       63.22     23.47 o 
  -2   2  14       36.93       41.72     19.63 o 
  -1   2  14        1.91        1.78     15.09 o 
  -2  -4  15        4.67        1.68     13.71 o 
  -1  -4  15       46.47       25.35     19.53 o 
  -2  -3  15       19.07       18.54     15.68 o 
  -1  -3  15       63.09       82.94     23.18 o 
  -2  -2  15       28.66       16.96     17.16 o 
  -1  -2  15       71.05       86.00     23.67 o 
  -2  -1  15      181.90      249.90     35.80 o 
                                                 
